# Supplementary material for: Fasting-induced activity changes in MC3R neurons of the paraventricular nucleus of the thalamus
Source: Life Sci Alliance. 2024 Aug 6;7(10):e202402754. doi: 10.26508/lsa.202402754 (PMC11303869; doi:10.26508/lsa.202402754)
Supplement: Supplementary file 1 [file LSA-2024-02754_SdataF1.xlsx]

## Sheet: Index
Tab	Contents	Manuscript figures
Thalamus_GFP	Quantification of MC3R-GFP positive cells in thalamic nuclei	Fig1
Daytime_cFOS	Quantification of cFOS, GFP and cFOS-GFP colocalised cells in the PVT of Fed v Fasted Daytime MC3R-GFP mice	Fig2, FigS1, FigS3, FigS4
Daytime_pCREB	Quantification of pCREB, GFP and pCREB-GFP colocalised cells in the PVT of Fed v Fasted Daytime MC3R-GFP mice	Fig3, Fig4, FigS2, FigS5
Daytime_AGRP	Quantification of AGRP fiber density in the PVT of Fed v Fasted Daytime MC3R-GFP mice	FigS6, FigS7
Overnight_cFOS	Quantification of cFOS, GFP and cFOS-GFP colocalised cells in the PVT of Fed v Fasted Overnight MC3R-GFP mice	Fig2, FigS1, FigS3, FigS4
Overnight_pCREB	Quantification of pCREB, GFP and pCREB-GFP colocalised cells in the PVT of Fed v Fasted Overnight MC3R-GFP mice	Fig3, Fig4, FigS2, FigS5
Overnight_AGRP	Quantification of AGRP fiber density in the PVT of Fed v Fasted Overnight MC3R-GFP mice	FigS6, FigS7
HM3D Females	Bodyweight and food intake measurements from Saline v CNO female HM3D mice	Fig5
HM3D Males	Bodyweight and food intake measurements from Saline v CNO male HM3D mice	FigsS9
HM4D Females	Bodyweight and food intake measurements from Saline v CNO female HM4D mice	Fig6
HM4D Males	Bodyweight and food intake measurements from Saline v CNO male HM4D mice	FigS10
HM3D_videoBehaviour	Video analysis of time spent in the consumption zone during refeeding: Saline v CNO HM3D mice	Fig7, FigS11, FigS12, FigS13, FigS14
HM4D_videoBehaviour	Video analysis of time spent in the consumption zone during refeeding: Saline v CNO HM3D mice	Fig7, FigS11, FigS12, FigS13, FigS14

## Sheet: Thalamus_GFP
ID	Mouse	Sex	Bregma	Region	PVT	PC	CM	CL	IMD
299_20_0032_M_04(08)	32	M	-0.71	anterior	44	11	2
299_20_0032_M_04(08)	32	M	-0.95	anterior	35	13	6
299_20_0032_M_04(08)	32	M	-1.23	mid	23	11	7	5	15
299_20_0032_M_04(08)	32	M	-1.31	mid	70	29	13	51	26
299_20_0032_M_04(08)	32	M	-1.43	mid	96	24	27	29	41
299_20_0032_M_04(08)	32	M	-1.55	posterior	75		5	51	9
299_20_0032_M_04(08)	32	M	-1.67	posterior	185		14	88
299_20_0032_M_04(08)	32	M	-1.91	posterior	277		18	142
299_20_0041_F_05(14)	41	F	-0.71	anterior	86	13	0
299_20_0041_F_05(14)	41	F	-1.31	mid	71	7	3	19	16
299_20_0041_F_05(14)	41	F	-1.43	mid	46	0	0	12	5
299_20_0041_F_05(14)	41	F	-1.55	posterior	81			11	7
299_20_0041_F_05(14)	41	F	-1.67	posterior	88			54	3
299_20_0041_F_05(14)	41	F	-1.79	posterior	226			128	11
299_20_0045_M_03(08)	45	M	-0.71	anterior	82	15	6
299_20_0045_M_03(08)	45	M	-0.95	anterior	97	14	3
299_20_0045_M_03(08)	45	M	-1.23	mid	96	8	37	16	34
299_20_0045_M_03(08)	45	M	-1.31	mid	54	3	15	9	31
299_20_0045_M_03(08)	45	M	-1.43	mid	45	5	3	17	8
299_20_0045_M_03(08)	45	M	-1.55	posterior	54		21	23	13
299_20_0045_M_03(08)	45	M	-1.67	posterior	191		1	61	3
299_20_0045_M_03(08)	45	M	-1.91	posterior	348		7	113	35
299_20_0048_M_06(09)	48	M	-0.71	anterior	116	17	4
299_20_0048_M_06(09)	48	M	-0.95	anterior	106	22	18
299_20_0048_M_06(09)	48	M	-1.23	mid	45	19	26	12	10
299_20_0048_M_06(09)	48	M	-1.31	mid	27	9	7	11	4
299_20_0048_M_06(09)	48	M	-1.55	posterior	31	9	6	16	14
299_20_0048_M_06(09)	48	M	-1.67	posterior	204			175	14
299_20_0048_M_06(09)	48	M	-1.91	posterior	256		24	37
299_20_0052_F_05(09)	52	F	-0.71	anterior	99	20	3	0
299_20_0052_F_05(09)	52	F	-0.95	anterior		0		0
299_20_0052_F_05(09)	52	F	-1.23	mid	54	18	0	5	5
299_20_0052_F_05(09)	52	F	-1.31	mid	65	23	2	9	7
299_20_0052_F_05(09)	52	F	-1.43	mid	32	23	18	51	17
299_20_0052_F_05(09)	52	F	-1.55	posterior	70	8	2	64	7
299_20_0052_F_05(09)	52	F	-1.67	posterior	103	10	9	135	9
299_20_0052_F_05(09)	52	F	-1.79	posterior	183	11	9	137	3
299_20_0077_F_02	77	F	-0.71	anterior	74	23	2
299_20_0077_F_02	77	F	-0.95	anterior	173	60	0
299_20_0077_F_02	77	F	-1.23	mid		0
299_20_0077_F_02	77	F	-1.31	mid	115	23	0	33	24
299_20_0077_F_02	77	F	-1.43	mid	61	26	0	46	30
299_20_0077_F_02	77	F	-1.55	posterior	106	11	7	71	20
299_20_0077_F_02	77	F	-1.67	posterior	204	2	4	84	7
299_20_0077_F_02	77	F	-1.79	posterior	293	0	11	133	12
