# Supplementary material for: Fasting-induced activity changes in MC3R neurons of the paraventricular nucleus of the thalamus
Source: Life Sci Alliance. 2024 Aug 6;7(10):e202402754. doi: 10.26508/lsa.202402754 (PMC11303869; doi:10.26508/lsa.202402754)
Supplement: Supplementary file 2 [file LSA-2024-02754_SdataF2.1_FS1.1_FS3.1_FS4.1.xlsx]

## Sheet: Index
Tab	Contents	Manuscript figures
Thalamus_GFP	Quantification of MC3R-GFP positive cells in thalamic nuclei	Fig1
Daytime_cFOS	Quantification of cFOS, GFP and cFOS-GFP colocalised cells in the PVT of Fed v Fasted Daytime MC3R-GFP mice	Fig2, FigS1, FigS3, FigS4
Daytime_pCREB	Quantification of pCREB, GFP and pCREB-GFP colocalised cells in the PVT of Fed v Fasted Daytime MC3R-GFP mice	Fig3, Fig4, FigS2, FigS5
Daytime_AGRP	Quantification of AGRP fiber density in the PVT of Fed v Fasted Daytime MC3R-GFP mice	FigS6, FigS7
Overnight_cFOS	Quantification of cFOS, GFP and cFOS-GFP colocalised cells in the PVT of Fed v Fasted Overnight MC3R-GFP mice	Fig2, FigS1, FigS3, FigS4
Overnight_pCREB	Quantification of pCREB, GFP and pCREB-GFP colocalised cells in the PVT of Fed v Fasted Overnight MC3R-GFP mice	Fig3, Fig4, FigS2, FigS5
Overnight_AGRP	Quantification of AGRP fiber density in the PVT of Fed v Fasted Overnight MC3R-GFP mice	FigS6, FigS7
HM3D Females	Bodyweight and food intake measurements from Saline v CNO female HM3D mice	Fig5
HM3D Males	Bodyweight and food intake measurements from Saline v CNO male HM3D mice	FigsS9
HM4D Females	Bodyweight and food intake measurements from Saline v CNO female HM4D mice	Fig6
HM4D Males	Bodyweight and food intake measurements from Saline v CNO male HM4D mice	FigS10
HM3D_videoBehaviour	Video analysis of time spent in the consumption zone during refeeding: Saline v CNO HM3D mice	Fig7, FigS11, FigS12, FigS13, FigS14
HM4D_videoBehaviour	Video analysis of time spent in the consumption zone during refeeding: Saline v CNO HM3D mice	Fig7, FigS11, FigS12, FigS13, FigS14

## Sheet: Daytime_cFOS
Slice	Mouse	Sex	Group	Bregma	cFOS Count	colocalised count	GFP	Area um2	Area mm2	cFOS Density	colocalised density
180522_0011_slice12_167_pvt.tif-BINARY.tif	11	M	fasted	posterior	147	8	28	202093	0.202093	727.386	39.5857
180522_0011_slice4_083_pvt.tif-BINARY.tif	11	M	fasted	anterior	122	11	64	170022	0.170022	717.555	64.6976
180522_0011_slice8_131_pvt.tif-BINARY.tif	11	M	fasted	mid	75	6	41	121609	0.121609	616.731	49.3385
180522_0012_slice10_131_pvt.tif-BINARY.tif	12	M	fasted	mid	69	3	29	91047.2	0.0910472	757.849	32.9499
180522_0012_slice11_167_pvt.tif-BINARY.tif	12	M	fasted	posterior	241	17	86	309923	0.309923	777.613	54.8524
180522_0012_slice3_083_pvt.tif-BINARY.tif	12	M	fasted	anterior	149	15	107	181613	0.181613	820.427	82.5933
180522_0018_slice15_167_pvt.tif-BINARY.tif	18	M	fasted	posterior	330	15	75	313862	0.313862	1051.42	47.7916
180522_0018_slice3_083_pvt.tif-BINARY.tif	18	M	fasted	anterior	184	21	83	190299	0.190299	966.9	110.353
180522_0018_slice7_131_pvt.tif-BINARY.tif	18	M	fasted	mid	79	8	53	106791	0.106791	739.76	74.9124
180522_0034_slice2_083_pvt.tif-BINARY.tif	34	M	fed	anterior	166	17	116	174759	0.174759	949.879	97.2768
180522_0034_slice2_167_pvt.tif-BINARY.tif	34	M	fed	posterior	202	11	65	243462	0.243462	829.7	45.1817
180522_0034_slice7_131_pvt.tif-BINARY.tif	34	M	fed	mid	88	9	47	97481.5	0.0974815	902.735	92.3252
180522_0037_slice2_083-095_pvt.tif-BINARY.tif	37	M	fed	anterior	140	12	74	169946	0.169946	823.79	70.6106
180522_0037_slice2_167_pvt.tif-BINARY.tif	37	M	fed	posterior	264	29	151	351690	0.35169	750.662	82.4591
180522_0037_slice7_131_pvt.tif-BINARY.tif	37	M	fed	mid	91	9	43	150212	0.150212	605.809	59.9152
180522_0042_slice10_167_pvt.tif-BINARY.tif	42	M	fed	posterior	230	11	93	307301	0.307301	748.451	35.7955
180522_0042_slice2_083_pvt.tif-BINARY.tif	42	M	fed	anterior	129	7	77	190989	0.190989	675.432	36.6514
180522_0042_slice5_1313_pvt.tif-BINARY.tif	42	M	fed	mid	119	12	60	176460	0.17646	674.372	68.0039
180522_0043_slice1_083_pvt.tif-BINARY.tif	43	M	fed	anterior	119	9	60	225823	0.225823	526.961	39.8542
180522_0043_slice10_167_pvt.tif-BINARY.tif	43	M	fed	posterior	117	13	70	183467	0.183467	637.717	70.8575
180522_0043_slice7_131_pvt.tif-BINARY.tif	43	M	fed	mid	113	9	33	174775	0.174775	646.544	51.4947
181021_299_slide1_slice5_bregma083_PVT.tif-BINARY.tif	299	M	fasted	anterior	179	5	39	216339	0.216339	827.404	23.1118
181021_299_slide2_slice10_bregma143_PVT.tif-BINARY.tif	299	M	fasted	mid	113	10	51	126932	0.126932	890.239	78.7822
181021_299_slide2_slice12_bregma0167_PVT.tif-BINARY.tif	299	M	fasted	posterior	350	20	80	320830	0.32083	1090.92	62.3383
181021_300_slide1_slice5_bregma083_PVT.tif-BINARY.tif	300	M	fasted	anterior	221	12	55	221338	0.221338	998.471	54.2156
181021_300_slide1_slice9_bregma143_PVT.tif-BINARY.tif	300	M	fasted	mid	83	6	30	122125	0.122125	679.629	49.1298
181021_300_slide2_slice11_bregma0167_PVT.tif-BINARY.tif	300	M	fasted	posterior	297	11	93	335182	0.335182	886.085	32.818
181021_324_slide1_slice11_bregma167_PVT.tif-BINARY.tif	301	M	fasted	posterior	355	41	141	347315	0.347315	1022.13	118.049
181021_324_slide1_slice6_bregma143_PVT.tif-BINARY.tif	301	M	fasted	mid	97	6	47	131000	0.131	740.456	45.8014
181021_329_slide1_slice5_bregma083_PVT.tif-BINARY.tif	329	M	fed	anterior	179	15	78	265431	0.265431	674.375	56.5119
181021_329_slide2_slice10_bregma143_PVT.tif-BINARY.tif	329	M	fed	mid	109	9	53	143982	0.143982	757.037	62.5076
181021_329_slide2_slice14_bregma0167_PVT.tif-BINARY.tif	329	M	fed	posterior	307	26	127	444250	0.44425	691.052	58.5255
181021_333_slide1_slice10_bregma143_PVT.tif-BINARY.tif	333	M	fed	mid	92	12	52	123760	0.12376	743.376	96.962
181021_333_slide1_slice14_bregma0167_PVT.tif-BINARY.tif	333	M	fed	posterior	279	17	75	283897	0.283897	982.752	59.8809
181021_333_slide1_slice6_bregma083_PVT.tif-BINARY.tif	333	M	fed	anterior	198	19	54	185681	0.185681	1066.35	102.326
221021_301_slide1_slice12_bregma143_PVT.tif-BINARY.tif	324	M	fed	mid	73	8	49	147526	0.147526	494.829	54.2278
221021_301_slide1_slice5_bregma083_PVT.tif-BINARY.tif	324	M	fed	anterior	167	16	77	206581	0.206581	808.398	77.4513
221021_301_slide2_slice13_bregma0167_PVT.tif-BINARY.tif	324	M	fed	posterior	290	28	152	497232	0.497232	583.229	56.3117
221021_302_slide1_slice5_bregma083_PVT.tif-BINARY.tif	326	M	fed	anterior	103	15	49	149517	0.149517	688.884	100.323
221021_302_slide2_slice11_bregma143_PVT.tif-BINARY.tif	326	M	fed	mid	102	12	36	153330	0.15333	665.231	78.2625
221021_302_slide2_slice14_bregma0167_PVT.tif-BINARY.tif	326	M	fed	posterior	353	53	195	518425	0.518425	680.909	102.233
221021_326_slide1_slice12_bregma0167_PVT.tif-BINARY.tif	302	M	fasted	posterior	459	52	172	465098	0.465098	986.888	111.804
221021_326_slide1_slice3_bregma083_PVT.tif-BINARY.tif	302	M	fasted	anterior	215	31	94	180096	0.180096	1193.81	172.131
221021_326_slide1_slice8_bregma143_PVT.tif-BINARY.tif	302	M	fasted	mid	176	6	36	196878	0.196878	893.953	30.4757
295_slide1_slice1_bregma083_PVT.tif-BINARY.tif	295	F	fed	anterior	167	9	79	251202	0.251202	664.803	35.8277
295_slide1_slice4_bregma131_PVT.tif-BINARY.tif	295	F	fed	mid	75	3	26	126794	0.126794	591.511	23.6605
295_slide1_slice8_bregma155_PVT.tif-BINARY.tif	295	F	fed	posterior	107	9	76	178990	0.17899	597.797	50.282
296_slide1_slice1_bregma083_PVT.tif-BINARY.tif	296	F	fed	anterior	160	12	75	241968	0.241968	661.243	49.5932
296_slide1_slice5_bregma131_PVT.tif-BINARY.tif	296	F	fed	mid	57	6	37	121069	0.121069	470.804	49.5583
296_slide1_slice9_bregma167_PVT.tif-BINARY.tif	296	F	fed	posterior	245	26	119	322483	0.322483	759.731	80.6245
298_slide1_slice1_bregma095_PVT.tif-BINARY.tif	298	F	fed	anterior	83	6	51	197606	0.197606	420.028	30.3635
298_slide1_slice5_bregma131_PVT.tif-BINARY.tif	298	F	fed	mid	50	5	32	131001	0.131001	381.677	38.1677
298_slide2_slice8_bregma167_PVT.tif-BINARY.tif	298	F	fed	posterior	74	2	72	222436	0.222436	332.68	8.99134
305_slide1_slice3_bregma083-095_PVT.tif-BINARY.tif	305	F	fasted	anterior	118	3	56	185836	0.185836	634.967	16.1432
305_slide1_slice6_bregma167-179_PVT.tif-BINARY.tif	305	F	fasted	posterior	146	7	104	361298	0.361298	404.098	19.3746
305_slide1_slice8_bregma143_PVT.tif-BINARY.tif	305	F	fasted	mid	82	6	27	125769	0.125769	651.989	47.7065
307_slide1_slice2_bregma095_PVT.tif-BINARY.tif	307	F	fasted	anterior	162	10	66	221255	0.221255	732.188	45.1968
307_slide1_slice6_bregma131_PVT.tif-BINARY.tif	307	F	fasted	mid	71	5	46	135087	0.135087	525.587	37.0132
307_slide1_slice9_bregma167_PVT.tif-BINARY.tif	307	F	fasted	posterior	138	14	91	233317	0.233317	591.471	60.0043
308_slide1_slice2_bregma083_PVT.tif-BINARY.tif	308	F	fasted	anterior	222	16	69	233493	0.233493	950.776	68.5244
308_slide1_slice5_bregma131-143_PVT.tif-BINARY.tif	308	F	fasted	mid	71	7	62	130417	0.130417	544.409	53.6741
308_slide2_slice2_bregma155167_PVT.tif-BINARY.tif	308	F	fasted	posterior	163	6	39	183506	0.183506	888.256	32.6966
309_slide1_slice1_bregma083_PVT.tif-BINARY.tif	309	F	fasted	anterior	212	18	96	319097	0.319097	664.375	56.4092
309_slide1_slice3_bregma131_PVT.tif-BINARY.tif	309	F	fasted	mid	82	5	21	159058	0.159058	515.536	31.4351
309_slide1_slice5_bregma155-167_PVT.tif-BINARY.tif	309	F	fasted	posterior	119	5	66	355686	0.355686	334.565	14.0573
334_slide1_slice3_bregma131_PVT.tif-BINARY.tif	334	F	fasted	mid	96	8	51	160992	0.160992	596.303	49.6919
334_slide1_slice5_bregma083_PVT.tif-BINARY.tif	334	F	fasted	anterior	173	10	66	265263	0.265263	652.183	37.6984
334_slide2_slice8_bregma167_PVT.tif-BINARY.tif	334	F	fasted	posterior	232	14	59	219581	0.219581	1056.56	63.7578
337_slide1_slice1_bregma083_PVT.tif-BINARY.tif	337	F	fasted	anterior	133	7	92	204301	0.204301	651	34.2631
337_slide1_slice5_bregma131_PVT.tif-BINARY.tif	337	F	fasted	mid	69	6	37	233780	0.23378	295.149	25.6651
337_slide2_slice7_bregma167_PVT.tif-BINARY.tif	337	F	fasted	posterior	53	3	62	200180	0.20018	264.762	14.9865
339_slide1_slice10_bregma167_PVT.tif-BINARY.tif	339	F	fasted	posterior	187	8	146	346876	0.346876	539.098	23.063
339_slide1_slice2_bregma083_PVT.tif-BINARY.tif	339	F	fasted	anterior	132	3	41	254761	0.254761	518.133	11.7757
339_slide1_slice6_bregma131_PVT.tif-BINARY.tif	339	F	fasted	mid	89	9	68	148444	0.148444	599.553	60.6289
346_slide1_slice1_bregma083_PVT.tif-BINARY.tif	346	F	fed	anterior	254	26	74	240207	0.240207	1057.42	108.24
346_slide1_slice4_bregma131_PVT.tif-BINARY.tif	346	F	fed	mid	111	10	76	115146	0.115146	963.994	86.8463
346_slide2_slice8_bregma167_PVT.tif-BINARY.tif	346	F	fed	posterior	189	24	128	204569	0.204569	923.892	117.32
347_slide1_slice2_bregma095_PVT.tif-BINARY.tif	347	F	fed	anterior	126	7	44	275575	0.275575	457.225	25.4014
347_slide1_slice7_bregma167_PVT.tif-BINARY.tif	347	F	fed	posterior	134	10	74	212375	0.212375	630.959	47.0865
348_slide1_slice2_bregma083-095_PVT.tif-BINARY.tif	348	F	fed	anterior	300	28	85	271007	0.271007	1106.98	103.318
348_slide1_slice5_bregma131_PVT.tif-BINARY.tif	348	F	fed	mid	104	5	27	153469	0.153469	677.661	32.5799
348_slide1_slice8_bregma167-79_PVT.tif-BINARY.tif	348	F	fed	posterior	213	28	95	266914	0.266914	798.008	104.903
349_slide1_slice1_bregma083-095_PVT.tif-BINARY.tif	349	F	fed	anterior	220	12	72	258118	0.258118	852.324	46.4904
349_slide1_slice6_bregma131_PVT.tif-BINARY.tif	349	F	fed	mid	60	4	28	86801.5	0.0868015	691.232	46.0821
349_slide1_slice9_bregma167_PVT.tif-BINARY.tif	349	F	fed	posterior	220	23	123	241355	0.241355	911.521	95.2954
