# Supplementary material for: Fasting-induced activity changes in MC3R neurons of the paraventricular nucleus of the thalamus
Source: Life Sci Alliance. 2024 Aug 6;7(10):e202402754. doi: 10.26508/lsa.202402754 (PMC11303869; doi:10.26508/lsa.202402754)
Supplement: Supplementary file 3 [file LSA-2024-02754_SdataF2.2_FS1.2_FS3.2_FS4.2.xlsx]

## Sheet: Index
Tab	Contents	Manuscript figures
Thalamus_GFP	Quantification of MC3R-GFP positive cells in thalamic nuclei	Fig1
Daytime_cFOS	Quantification of cFOS, GFP and cFOS-GFP colocalised cells in the PVT of Fed v Fasted Daytime MC3R-GFP mice	Fig2, FigS1, FigS3, FigS4
Daytime_pCREB	Quantification of pCREB, GFP and pCREB-GFP colocalised cells in the PVT of Fed v Fasted Daytime MC3R-GFP mice	Fig3, Fig4, FigS2, FigS5
Daytime_AGRP	Quantification of AGRP fiber density in the PVT of Fed v Fasted Daytime MC3R-GFP mice	FigS6, FigS7
Overnight_cFOS	Quantification of cFOS, GFP and cFOS-GFP colocalised cells in the PVT of Fed v Fasted Overnight MC3R-GFP mice	Fig2, FigS1, FigS3, FigS4
Overnight_pCREB	Quantification of pCREB, GFP and pCREB-GFP colocalised cells in the PVT of Fed v Fasted Overnight MC3R-GFP mice	Fig3, Fig4, FigS2, FigS5
Overnight_AGRP	Quantification of AGRP fiber density in the PVT of Fed v Fasted Overnight MC3R-GFP mice	FigS6, FigS7
HM3D Females	Bodyweight and food intake measurements from Saline v CNO female HM3D mice	Fig5
HM3D Males	Bodyweight and food intake measurements from Saline v CNO male HM3D mice	FigsS9
HM4D Females	Bodyweight and food intake measurements from Saline v CNO female HM4D mice	Fig6
HM4D Males	Bodyweight and food intake measurements from Saline v CNO male HM4D mice	FigS10
HM3D_videoBehaviour	Video analysis of time spent in the consumption zone during refeeding: Saline v CNO HM3D mice	Fig7, FigS11, FigS12, FigS13, FigS14
HM4D_videoBehaviour	Video analysis of time spent in the consumption zone during refeeding: Saline v CNO HM3D mice	Fig7, FigS11, FigS12, FigS13, FigS14

## Sheet: Overnight_cFOS
Slice	Mouse	Sex	Bregma	Group	cFOS count	Colocalised count	PVT ROI area um2	PVT ROI area mm2	CFOS density	colocalisation density
C1-130721_093_f_02_slide14_slice3_PVTbregma-0.95.tif-BINARY.tif	93	F	Fasted	aPVT	195	24	192734	0.192734	1011.76	124.524
C1-130721_093_f_02_slide14_slice6_PVTbregma-1.31.tif-BINARY.tif	93	F	Fasted	mPVT	52	3	79589.1	0.0795891	653.356	37.6936
C1-130721_093_f_02_slide15_slice4_PVTbregma-1.67.tif-BINARY.tif	93	F	Fasted	pPVT	159	10	206310	0.20631	770.685	48.4708
C1-130721_094_f_03_slide16_slice2_PVTbregma-0.95.tif-BINARY.tif	94	F	Fasted	aPVT	159	11	168019	0.168019	946.323	65.4689
C1-130721_094_f_03_slide16_slice5_PVTbregma-1.31.tif-BINARY.tif	94	F	Fasted	mPVT	104	8	146876	0.146876	708.082	54.4679
C1-150721_094_f_03_slide17_slice3_PVTbregma-1.79.tif-BINARY.tif	94	F	Fasted	pPVT	262	16	310932	0.310932	842.629	51.4583
C1-150721_114_f_06_slide18_slice1_PVTbregma-0.71.tif-BINARY.tif	114	F	Fasted	aPVT	290	22	210511	0.210511	1377.6	104.507
C1-150721_114_f_06_slide18_slice5_PVTbregma-1.31.tif-BINARY.tif	114	F	Fasted	mPVT	106	13	97721.6	0.0977216	1084.71	133.031
C1-150721_114_f_06_slide19_slice1_PVTbregma-1.79.tif-BINARY.tif	114	F	Fasted	pPVT	348	26	328770	0.32877	1058.49	79.0825
C1-090721_119_f_06_slide7_slice3_PVTbregma-1.31.tif-BINARY.tif	119	F	Fed	mPVT	114	17	111096	0.111096	1026.14	153.021
C1-090721_119_f_06_slide8_slice1_PVTbregma-1.67.tif-BINARY.tif	119	F	Fed	pPVT	219	20	281470	0.28147	778.057	71.0554
C1-090721_120_f_07_slide9_slice3_PVTbregma-0.95.tif-BINARY.tif	120	F	Fed	aPVT	242	31	186777	0.186777	1295.67	165.974
C1-090721_120_f_07_slide9_slice4_PVTbregma-1.43.tif-BINARY.tif	120	F	Fed	mPVT	88	16	70909	0.070909	1241.03	225.641
C1-090721_120_f_07_slide9_slice5_PVTbregma-1.67.tif-BINARY.tif	120	F	Fed	pPVT	259	35	317421	0.317421	815.951	110.264
C1-273_m_02_slide14_slice2_PVTbregma-0.95.tif-BINARY.tif	273	M	Fed	aPVT	142	20	231100	0.2311	614.453	86.5427
C1-273_m_02_slide14_slice5_PVTbregma-1.31.tif-BINARY.tif	273	M	Fed	mPVT	64	13	120074	0.120074	533.005	108.267
C1-273_m_02_slide15_slice1_PVTbregma-1.67.tif-BINARY.tif	273	M	Fed	pPVT	101	15	106667	0.106667	946.876	140.625
C1-274_m_03_slide8_slice2_PVTbregma-1.79.tif-BINARY.tif	274	M	Fed	pPVT	117	16	202059	0.202059	579.039	79.1849
C1-090721_275_f_01_slide1_slice2_PVTbregma-0.83.tif-BINARY.tif	275	F	Fed	aPVT	238	26	236171	0.236171	1007.75	110.09
C1-090721_275_f_01_slide2_slice1_PVTbregma-1.43.tif-BINARY.tif	275	F	Fed	mPVT	81	9	91192.2	0.0911922	888.234	98.6926
C1-090721_275_f_01_slide2_slice2_PVTbregma-1.79.tif-BINARY.tif	275	F	Fed	pPVT	321	36	446644	0.446644	718.694	80.6012
C1-279_m_02_silde3_slice2_PVTbregma-0.83.tif-BINARY.tif	279	M	Fasted	aPVT	120	12	233441	0.233441	514.048	51.4048
C1-279_m_02_silde3_slice6_PVTbregma-1.31.tif-BINARY.tif	279	M	Fasted	mPVT	51	5	109430	0.10943	466.05	45.6912
C1-279_m_02_silde4_slice5_PVTbregma-1.79.tif-BINARY.tif	279	M	Fasted	pPVT	124	12	434547	0.434547	285.355	27.615
C1-280_m_03_silde5_slice3_PVTbregma-0.83.tif-BINARY.tif	280	M	Fasted	aPVT	125	10	237322	0.237322	526.711	42.1369
C1-280_m_03_silde5_slice8_PVTbregma-1.43.tif-BINARY.tif	280	M	Fasted	mPVT	71	3	122922	0.122922	577.602	24.4057
C1-280_m_03_silde6_slice3_PVTbregma-1.67.tif-BINARY.tif	280	M	Fasted	pPVT	91	7	268237	0.268237	339.253	26.0964
C1-090721_285_f_05_slide5_slice3_PVTbregma-0.83.tif-BINARY.tif	285	F	Fed	aPVT	205	8	232562	0.232562	881.485	34.3994
C1-090721_285_f_05_slide5_slice7_PVTbregma-1.31.tif-BINARY.tif	285	F	Fed	mPVT	77	6	89845.9	0.0898459	857.023	66.781
C1-090721_285_f_05_slide6_slice4_PVTbregma-1.79.tif-BINARY.tif	285	F	Fed	pPVT	222	16	401405	0.401405	553.058	39.86
C1-290_m_01_slide3_slice3_PVTbregma-0.95.tif-BINARY.tif	290	M	Fasted	aPVT	124	17	201519	0.201519	615.328	84.3595
C1-290_m_01_slide3_slice6_PVTbregma-1.31.tif-BINARY.tif	290	M	Fasted	mPVT	22	3	96225.5	0.0962255	228.63	31.1768
C1-290_m_01_slide4_slice2_PVTbregma-1.67.tif-BINARY.tif	290	M	Fasted	pPVT	33	4	146215	0.146215	225.695	27.357
C1-291_m_01_slide16_slice4_PVTbregma-131.tif-BINARY.tif	291	M	Fasted	mPVT	57	7	118428	0.118428	481.304	59.1075
C1-291_m_01_slide17_slice1_PVTbregma-1.79.tif-BINARY.tif	291	M	Fasted	pPVT	151	22	233116	0.233116	647.746	94.3736
C1-293_m_04_slide5_slice2_PVTbregma-0.95.tif-BINARY.tif	293	M	Fasted	aPVT	134	23	154045	0.154045	869.877	149.307
C1-293_m_04_slide5_slice5_PVTbregma-1.31.tif-BINARY.tif	293	M	Fasted	mPVT	31	6	64022.3	0.0640223	484.206	93.7173
C1-293_m_04_slide6_slice2_PVTbregma-1.67.tif-BINARY.tif	293	M	Fasted	pPVT	76	8	134933	0.134933	563.241	59.2885
C1-295_m_06_slide13_slice1_PVTbregma-1.79.tif-BINARY.tif	295	M	Fasted	pPVT	50	4	128620	0.12862	388.743	31.0995
C1-090721_299_f_03_slide3_slice2_PVTbregma-0.83.tif-BINARY.tif	299	F	Fed	aPVT	280	41	200854	0.200854	1394.05	204.128
C1-090721_299_f_03_slide3_slice5_PVTbregma-1.43.tif-BINARY.tif	299	F	Fed	mPVT	101	30	95722.2	0.0957222	1055.14	313.407
C1-090721_299_f_03_slide4_slice4_PVTbregma-1.79.tif-BINARY.tif	299	F	Fed	pPVT	255	37	341988	0.341988	745.64	108.191
C1-090721_300_f_04_slide10_slice3_PVTbregma-0.95.tif-BINARY.tif	300	F	Fasted	aPVT	211	31	230321	0.230321	916.114	134.595
C1-090721_300_f_04_slide10_slice6_PVTbregma-1.31.tif-BINARY.tif	300	F	Fasted	mPVT	96	17	149507	0.149507	642.109	113.707
C1-120721_300_f_04_slide11_slice2_PVTbregma-1.67.tif-BINARY.tif	300	F	Fasted	pPVT	173	25	232595	0.232595	743.781	107.483
C1-120721_303_f_07_slide12_slice1_PVTbregma-0.95.tif-BINARY.tif	303	F	Fasted	aPVT	303	15	233467	0.233467	1297.83	64.2489
C1-120721_303_f_07_slide12_slice3_PVTbregma-1.31.tif-BINARY.tif	303	F	Fasted	mPVT	100	22	87405.4	0.0874054	1144.09	251.701
C1-130721_303_f_07_slide13_slice3_PVTbregma-1.67.tif-BINARY.tif	303	F	Fasted	pPVT	257	29	242595	0.242595	1059.38	119.541
C1-304_m_01_slide1_slice3_PVTbregma-0.83.tif-BINARY.tif	304	M	Fed	aPVT	90	5	324415	0.324415	277.422	15.4123
C1-304_m_01_slide2_slice1_PVTbregma-1.43.tif-BINARY.tif	304	M	Fed	mPVT	15	5	113867	0.113867	131.733	43.9109
C1-304_m_01_slide2_slice3_PVTbregma-1.67.tif-BINARY.tif	304	M	Fed	pPVT	37	3	139684	0.139684	264.884	21.4771
C1-305_m_02_slide9_slice4_PVTbregma-0.95.tif-BINARY.tif	305	M	Fed	aPVT	120	6	205444	0.205444	584.102	29.2051
C1-305_m_02_slide9_slice6_PVTbregma-1.43.tif-BINARY.tif	305	M	Fed	mPVT	25	2	116042	0.116042	215.44	17.2352
C1-305_m_02_slide9_slice8_PVTbregma-1.67.tif-BINARY.tif	305	M	Fed	pPVT	50	12	131051	0.131051	381.532	91.5677
C1-306_m_03_silde1_slice2_PVTbregma-0.83.tif-BINARY.tif	306	M	Fed	aPVT	41	3	243900	0.2439	168.101	12.3001
C1-306_m_03_silde1_slice6_PVTbregma-1.31.tif-BINARY.tif	306	M	Fed	mPVT	11	3	108411	0.108411	101.466	27.6725
C1-306_m_03_silde2_slice2_PVTbregma-1.79.tif-BINARY.tif	306	M	Fed	pPVT	22	1	308091	0.308091	71.4076	3.2458
C1-aPVT_F58_s1.tif-BINARY.tif	F58	F	Fed	aPVT	274	62	183210	0.18321	1495.55	338.41
C1-mPVT_F58_s3.tif-BINARY.tif	F58	F	Fed	mPVT	141	44	106357	0.106357	1325.72	413.7
C1-pPVT_F58_s7.tif-BINARY.tif	F58	F	Fed	pPVT	117	20	120938	0.120938	967.439	165.374
C1-aPVT_F65_s2.tif-BINARY.tif	F65	F	Fasted	aPVT	310	54	207458	0.207458	1494.28	260.293
C1-mPVT_F65_s4.tif-BINARY.tif	F65	F	Fasted	mPVT	161	29	124086	0.124086	1297.49	233.709
C1-pPVT_F65_s6.tif-BINARY.tif	F65	F	Fasted	pPVT	103	25	107507	0.107507	958.08	232.544
C1-aPVT_F66_s2.tif-BINARY.tif	F66	F	Fasted	aPVT	233	51	166523	0.166523	1399.21	306.264
C1-mPVT_F66_s4.tif-BINARY.tif	F66	F	Fasted	mPVT	82	18	99060.3	0.0990603	827.779	181.708
C1-pPVT_F66_s7.tif-BINARY.tif	F66	F	Fasted	pPVT	215	58	172847	0.172847	1243.87	335.557
C1-aPVT_F67_s2.tif-BINARY.tif	F67	F	Fasted	aPVT	253	53	202920	0.20292	1246.8	261.187
C1-mPVT_F67_s4.tif-BINARY.tif	F67	F	Fasted	mPVT	169	43	112112	0.112112	1507.42	383.544
C1-pPVT_F67_s7.tif-BINARY.tif	F67	F	Fasted	pPVT	408	100	283850	0.28385	1437.38	352.299
C1-aPVT_F68_s2.tif-BINARY.tif	F68	F	Fasted	aPVT	277	52	171846	0.171846	1611.91	302.597
C1-mPVT_F68_s4.tif-BINARY.tif	F68	F	Fasted	mPVT	87	21	104715	0.104715	830.828	200.545
C1-pPVT_F68_s8.tif-BINARY.tif	F68	F	Fasted	pPVT	305	85	217889	0.217889	1399.8	390.107
C1-aPVT_F74_s3.tif-BINARY.tif	F74	F	Fed	aPVT	150	20	117730	0.11773	1274.1	169.88
C1-mPVT_F74_s4.tif-BINARY.tif	F74	F	Fed	mPVT	77	16	91041.9	0.0910419	845.764	175.743
C1-pPVT_F74_s7.tif-BINARY.tif	F74	F	Fed	pPVT	94	19	105388	0.105388	891.939	180.286
C1-aPVT_F81_s2.tif-BINARY.tif	F81	F	Fed	aPVT	164	42	148707	0.148707	1102.84	282.434
C1-mPVT_F81_s4.tif-BINARY.tif	F81	F	Fed	mPVT	122	32	88544	0.088544	1377.85	361.402
C1-pPVT_F81_s7.tif-BINARY.tif	F81	F	Fed	pPVT	211	47	160776	0.160776	1312.38	292.332
C1-aPVT_F83_s3.tif-BINARY.tif	F83	F	Fed	aPVT	121	28	126395	0.126395	957.316	221.528
C1-mPVT_F83_s5.tif-BINARY.tif	F83	F	Fed	mPVT	55	9	79842.5	0.0798425	688.856	112.722
C1-pPVT_F83_s7.tif-BINARY.tif	F83	F	Fed	pPVT	110	23	113885	0.113885	965.887	201.958
C1-aPVT_M55_s2.tif-BINARY.tif	M55	M	Fed	aPVT	140	31	160258	0.160258	873.594	193.439
C1-mPVT_M55_s4.tif-BINARY.tif	M55	M	Fed	mPVT	103	24	101939	0.101939	1010.41	235.435
C1-pPVT_M55_s7.tif-BINARY.tif	M55	M	Fed	pPVT	121	23	124463	0.124463	972.176	184.794
C1-aPVT_M63_s3.tif-BINARY.tif	M63	M	Fasted	aPVT	135	20	140586	0.140586	960.263	142.261
C1-mPVT_M63_s5.tif-BINARY.tif	M63	M	Fasted	mPVT	76	11	110210	0.11021	689.59	99.8091
C1-pPVT_M63_s7.tif-BINARY.tif	M63	M	Fasted	pPVT	117	16	156346	0.156346	748.342	102.337
