# Supplementary material for: Fasting-induced activity changes in MC3R neurons of the paraventricular nucleus of the thalamus
Source: Life Sci Alliance. 2024 Aug 6;7(10):e202402754. doi: 10.26508/lsa.202402754 (PMC11303869; doi:10.26508/lsa.202402754)
Supplement: Supplementary file 4 [file LSA-2024-02754_SdataF3.1_F4.1_FS2.1_FS5.1.xlsx]

## Sheet: Index
Tab	Contents	Manuscript figures
Thalamus_GFP	Quantification of MC3R-GFP positive cells in thalamic nuclei	Fig1
Daytime_cFOS	Quantification of cFOS, GFP and cFOS-GFP colocalised cells in the PVT of Fed v Fasted Daytime MC3R-GFP mice	Fig2, FigS1, FigS3, FigS4
Daytime_pCREB	Quantification of pCREB, GFP and pCREB-GFP colocalised cells in the PVT of Fed v Fasted Daytime MC3R-GFP mice	Fig3, Fig4, FigS2, FigS5
Daytime_AGRP	Quantification of AGRP fiber density in the PVT of Fed v Fasted Daytime MC3R-GFP mice	FigS6, FigS7
Overnight_cFOS	Quantification of cFOS, GFP and cFOS-GFP colocalised cells in the PVT of Fed v Fasted Overnight MC3R-GFP mice	Fig2, FigS1, FigS3, FigS4
Overnight_pCREB	Quantification of pCREB, GFP and pCREB-GFP colocalised cells in the PVT of Fed v Fasted Overnight MC3R-GFP mice	Fig3, Fig4, FigS2, FigS5
Overnight_AGRP	Quantification of AGRP fiber density in the PVT of Fed v Fasted Overnight MC3R-GFP mice	FigS6, FigS7
HM3D Females	Bodyweight and food intake measurements from Saline v CNO female HM3D mice	Fig5
HM3D Males	Bodyweight and food intake measurements from Saline v CNO male HM3D mice	FigsS9
HM4D Females	Bodyweight and food intake measurements from Saline v CNO female HM4D mice	Fig6
HM4D Males	Bodyweight and food intake measurements from Saline v CNO male HM4D mice	FigS10
HM3D_videoBehaviour	Video analysis of time spent in the consumption zone during refeeding: Saline v CNO HM3D mice	Fig7, FigS11, FigS12, FigS13, FigS14
HM4D_videoBehaviour	Video analysis of time spent in the consumption zone during refeeding: Saline v CNO HM3D mice	Fig7, FigS11, FigS12, FigS13, FigS14

## Sheet: Daytime_pCREB
Slice	mouse	Sex	group	region	pCREB Count	GFp	colocalised count	Area um2	Area mm2	pCREB density	colocalised density
C1-pPVT_M11_s10_167.tif-BINARY.tif	11	M	fasted	pPVT	171	22	2	132886	0.132886	1286.81	15.0505
C1-mPVT_M11_s04_131.tif-BINARY.tif	11	M	fasted	mPVT	256	26	12	125744	0.125744	2035.88	95.432
C1-aPVT_M11_s06_095.tif-BINARY.tif	11	M	fasted	aPVT	260	37	14	128437	0.128437	2024.34	109.003
C1-mPVT_M12_s06_131.tif-BINARY.tif	12	M	fasted	mPVT	105	15	0	143687	0.143687	730.756	0
C1-aPVT_M12_s04_095.tif-BINARY.tif	12	M	fasted	aPVT	110	13	1	154987	0.154987	709.737	6.45216
C1-pPVT_M12_s11_167.tif-BINARY.tif	12	M	fasted	pPVT	32	8	1	133409	0.133409	239.863	7.49573
C1-mPVT_M18_s06_131.tif-BINARY.tif	18	M	fasted	mPVT	170	12	1	128164	0.128164	1326.42	7.80248
C1-pPVT_M18_s10_167.tif-BINARY.tif	18	M	fasted	pPVT	187	9	3	102924	0.102924	1816.88	29.1478
C1-aPVT_M18_s04_095.tif-BINARY.tif	18	M	fasted	aPVT	381	31	9	144307	0.144307	2640.21	62.3671
C1-mPVT_M34_s07_131.tif-BINARY.tif	34	M	fed	mPVT	115	12	0	92702.9	0.0927029	1240.52	0
C1-aPVT_M34_s05_095.tif-BINARY.tif	34	M	fed	aPVT	179	18	5	129836	0.129836	1378.66	38.5101
C1-pPVT_M34_s11_167.tif-BINARY.tif	34	M	fed	pPVT	236	66	14	235300	0.2353	1002.98	59.4986
C1-pPVT_M37_s10_167.tif-BINARY.tif	37	M	fed	pPVT	150	25	2	119599	0.119599	1254.19	16.7225
C1-mPVT_M37_s05_131.tif-BINARY.tif	37	M	fed	mPVT	161	18	3	121783	0.121783	1322.02	24.634
C1-aPVT_M37_s04_095.tif-BINARY.tif	37	M	fed	aPVT	194	18	7	147829	0.147829	1312.33	47.3521
C1-aPVT_M42_s04_095.tif-BINARY.tif	42	M	fed	aPVT	189	18	2	154691	0.154691	1221.79	12.929
C1-pPVT_M42_s13_167.tif-BINARY.tif	42	M	fed	pPVT	92	24	2	124603	0.124603	738.343	16.0509
C1-mPVT_M42_s05_131.tif-BINARY.tif	42	M	fed	mPVT	176	35	9	112105	0.112105	1569.96	80.2819
C1-aPVT_M43_s04_095.tif-BINARY.tif	43	M	fed	aPVT	338	52	14	158048	0.158048	2138.59	88.5805
C1-mPVT_M43_s06_131.tif-BINARY.tif	43	M	fed	mPVT	201	24	11	101003	0.101003	1990.03	108.907
C1-pPVT_M43_s13_167.tif-BINARY.tif	43	M	fed	pPVT	375	80	26	210570	0.21057	1780.88	123.474
C1-pPVT_F295_s11_167.tif-BINARY.tif	295	F	fed	pPVT	450	70	17	172537	0.172537	2608.14	98.5296
C1-mPVT_F295_s07_131.tif-BINARY.tif	295	F	fed	mPVT	391	24	14	141688	0.141688	2759.59	98.8087
C1-aPVT_F295_s04_095.tif-BINARY.tif	295	F	fed	aPVT	611	39	27	192099	0.192099	3180.65	140.552
C1-mPVT_F296_s05_131.tif-BINARY.tif	296	F	fed	mPVT	231	14	6	131125	0.131125	1761.68	45.758
C1-aPVT_F296_s03_095.tif-BINARY.tif	296	F	fed	aPVT	538	18	12	195186	0.195186	2756.34	61.4798
C1-pPVT_F296_s12_167.tif-BINARY.tif	296	F	fed	pPVT	937	129	81	325121	0.325121	2882.01	249.138
C1-pPVT_F297_s11_167.tif-BINARY.tif	297	F	fed	pPVT	497	16	7	242420	0.24242	2050.16	28.8755
C1-mPVT_F297_s08_123.tif-BINARY.tif	297	F	fed	mPVT	399	26	20	141430	0.14143	2821.18	141.412
C1-aPVT_F297_s03_095.tif-BINARY.tif	297	F	fed	aPVT	589	42	29	164821	0.164821	3573.57	175.948
C1-aPVT_F298_s04_095.tif-BINARY.tif	298	F	fed	aPVT	708	53	33	212590	0.21259	3330.35	155.228
C1-pPVT_F298_s13_167.tif-BINARY.tif	298	F	fed	pPVT	626	71	47	268496	0.268496	2331.51	175.049
C1-mPVT_F298_s03_123.tif-BINARY.tif	298	F	fed	mPVT	535	42	28	152056	0.152056	3518.44	184.143
C1-mPVT_M299_s09_131.tif-BINARY.tif	299	M	fasted	mPVT	69	19	1	123619	0.123619	558.168	8.0894
C1-pPVT_M299_s13_167.tif-BINARY.tif	299	M	fasted	pPVT	133	65	3	231755	0.231755	573.883	12.9447
C1-aPVT_M299_s04_095.tif-BINARY.tif	299	M	fasted	aPVT	138	41	3	161613	0.161613	853.894	18.5629
C1-pPVT_M300_s10_167.tif-BINARY.tif	300	M	fasted	pPVT	297	41	13	142651	0.142651	2082.01	91.1318
C1-aPVT_M300_s03_095.tif-BINARY.tif	300	M	fasted	aPVT	583	49	32	173608	0.173608	3358.13	184.323
C1-mPVT_M300_s06_131.tif-BINARY.tif	300	M	fasted	mPVT	410	53	28	125258	0.125258	3273.25	223.539
C1-aPVT_M301_s05_095.tif-BINARY.tif	301	M	fasted	aPVT	265	51	15	139770	0.13977	1895.97	107.319
C1-mPVT_M301_s07_131.tif-BINARY.tif	301	M	fasted	mPVT	187	51	17	106958	0.106958	1748.35	158.941
C1-pPVT_M301_s11_167.tif-BINARY.tif	301	M	fasted	pPVT	354	86	37	197316	0.197316	1794.08	187.517
C1-mPVT_M302_s06_131.tif-BINARY.tif	302	M	fasted	mPVT	291	50	26	107504	0.107504	2706.89	241.852
C1-aPVT_M302_s04_095.tif-BINARY.tif	302	M	fasted	aPVT	392	61	32	126805	0.126805	3091.37	252.357
C1-pPVT_M302_s10_167.tif-BINARY.tif	302	M	fasted	pPVT	372	69	46	132260	0.13226	2812.64	347.8
C1-pPVT_F304_s10_167.tif-BINARY.tif	304	F	fasted	pPVT	493	15	7	226626	0.226626	2175.39	30.8879
C1-aPVT_F304_s03_095.tif-BINARY.tif	304	F	fasted	aPVT	751	61	42	207141	0.207141	3625.55	202.76
C1-mPVT_F304_s05_131.tif-BINARY.tif	304	F	fasted	mPVT	359	33	27	132868	0.132868	2701.93	203.209
C1-pPVT_F305_s11_167.tif-BINARY.tif	305	F	fasted	pPVT	75			149180	0.14918	502.749
C1-aPVT_F305_s05_095.tif-BINARY.tif	305	F	fasted	aPVT	42			167390	0.16739	250.911
C1-mPVT_F305_s08_131.tif-BINARY.tif	305	F	fasted	mPVT	35			105650	0.10565	331.284
C1-aPVT_F307_s03_095.tif-BINARY.tif	307	F	fasted	aPVT	121			196225	0.196225	616.639
C1-mPVT_F307_s10_131.tif-BINARY.tif	307	F	fasted	mPVT	91			103051	0.103051	883.06
C1-pPVT_F307_s11_167.tif-BINARY.tif	307	F	fasted	pPVT	230			332698	0.332698	691.318
C1-aPVT_F308_s04_095.tif-BINARY.tif	308	F	fasted	aPVT	314	29	9	167089	0.167089	1879.24	53.8636
C1-pPVT_F308_s10_167.tif-BINARY.tif	308	F	fasted	pPVT	411	77	20	268836	0.268836	1528.81	74.3947
C1-mPVT_F308_s05_131.tif-BINARY.tif	308	F	fasted	mPVT	246	47	14	125728	0.125728	1956.6	111.351
C1-mPVT_F309_s05_131.tif-BINARY.tif	309	F	fasted	mPVT	140	1	0	123924	0.123924	1129.72	0
C1-pPVT_F309_s09_167.tif-BINARY.tif	309	F	fasted	pPVT	399	4	0	288500	0.2885	1383.02	0
C1-aPVT_F309_s04_095.tif-BINARY.tif	309	F	fasted	aPVT	297	8	1	194124	0.194124	1529.95	5.15136
C1-pPVT_M324_s10_167.tif-BINARY.tif	324	M	fed	pPVT	413	141	31	223771	0.223771	1845.64	138.534
C1-mPVT_M324_s05_131.tif-BINARY.tif	324	M	fed	mPVT	221	47	18	108480	0.10848	2037.24	165.929
C1-mPVT_M326_s07_131.tif-BINARY.tif	326	M	fed	mPVT	455	45	29	161390	0.16139	2819.25	179.688
C1-pPVT_M326_s12_167.tif-BINARY.tif	326	M	fed	pPVT	669	140	57	265970	0.26597	2515.32	214.31
C1-aPVT_M326_s15_095.tif-BINARY.tif	326	M	fed	aPVT	550	65	44	152135	0.152135	3615.21	289.216
C1-aPVT_M329_s03_095.tif-BINARY.tif	329	M	fed	aPVT	142	53	9	151114	0.151114	939.685	59.5575
C1-mPVT_M329_s04_131.tif-BINARY.tif	329	M	fed	mPVT	233	58	11	142530	0.14253	1634.75	77.177
C1-pPVT_M329_s11_167.tif-BINARY.tif	329	M	fed	pPVT	271	78	30	178108	0.178108	1521.55	168.437
C1-aPVT_M333_s05_095.tif-BINARY.tif	333	M	fed	aPVT	524	59	33	182453	0.182453	2871.97	180.868
C1-mPVT_M333_s08_131.tif-BINARY.tif	333	M	fed	mPVT	448	61	43	147430	0.14743	3038.72	291.663
C1-pPVT_M333_s13_167.tif-BINARY.tif	333	M	fed	pPVT	622	91	61	196146	0.196146	3171.11	310.993
C1-pPVT_F334_s12_167.tif-BINARY.tif	334	F	fasted	pPVT	48	328	5	158188	0.158188	303.437	31.608
C1-mPVT_F334_s06_131.tif-BINARY.tif	334	F	fasted	mPVT	101	119	27	126955	0.126955	795.558	212.674
C1-aPVT_F334_s01_095.tif-BINARY.tif	334	F	fasted	aPVT	286	266	63	153782	0.153782	1859.77	409.67
C1-aPVT_F337_s01_095.tif-BINARY.tif	337	F	fasted	aPVT	565	18	13	167799	0.167799	3367.12	77.4736
C1-mPVT_F337_s04_131.tif-BINARY.tif	337	F	fasted	mPVT	435	28	19	133362	0.133362	3261.79	142.469
C1-pPVT_F337_s07_167.tif-BINARY.tif	337	F	fasted	pPVT	846	54	43	252948	0.252948	3344.57	169.996
C1-aPVT_F339_s03_095.tif-BINARY.tif	339	F	fasted	aPVT	123	406	4	167553	0.167553	734.096	23.873
C1-pPVT_F339_s09_167.tif-BINARY.tif	339	F	fasted	pPVT	69	303	7	164660	0.16466	419.047	42.512
C1-mPVT_F339_s04_131.tif-BINARY.tif	339	F	fasted	mPVT	129	402	10	140356	0.140356	919.091	71.2474
C1-aPVT_F347_s03_095.tif-BINARY.tif	347	F	fed	aPVT	280	30	9	178501	0.178501	1568.62	50.42
C1-mPVT_F347_s06_131.tif-BINARY.tif	347	F	fed	mPVT	211	14	7	119358	0.119358	1767.8	58.6473
C1-pPVT_F347_s12_167.tif-BINARY.tif	347	F	fed	pPVT	599	100	23	347644	0.347644	1723.03	66.1596
C1-pPVT_F348_s12_167.tif-BINARY.tif	348	F	fed	pPVT	580	18	2	294252	0.294252	1971.1	6.79689
C1-aPVT_F348_s04_095.tif-BINARY.tif	348	F	fed	aPVT	399	14	6	199305	0.199305	2001.96	30.1046
C1-mPVT_F348_s06_131.tif-BINARY.tif	348	F	fed	mPVT	301	30	11	120633	0.120633	2495.17	91.1858
C1-pPVT_F349_s11_167.tif-BINARY.tif	349	F	fed	pPVT	364			120705	0.120705	3015.62
C1-aPVT_F349_s05_095.tif-BINARY.tif	349	F	fed	aPVT	582			184468	0.184468	3155.02
C1-mPVT_F349_s06_123.tif-BINARY.tif	349	F	fed	mPVT	446			136251	0.136251	3273.36
