# Supplementary material for: Fasting-induced activity changes in MC3R neurons of the paraventricular nucleus of the thalamus
Source: Life Sci Alliance. 2024 Aug 6;7(10):e202402754. doi: 10.26508/lsa.202402754 (PMC11303869; doi:10.26508/lsa.202402754)
Supplement: Supplementary file 5 [file LSA-2024-02754_SdataF3.2_F4.2_FS2.2_FS5.2.xlsx]

## Sheet: Index
Tab	Contents	Manuscript figures
Thalamus_GFP	Quantification of MC3R-GFP positive cells in thalamic nuclei	Fig1
Daytime_cFOS	Quantification of cFOS, GFP and cFOS-GFP colocalised cells in the PVT of Fed v Fasted Daytime MC3R-GFP mice	Fig2, FigS1, FigS3, FigS4
Daytime_pCREB	Quantification of pCREB, GFP and pCREB-GFP colocalised cells in the PVT of Fed v Fasted Daytime MC3R-GFP mice	Fig3, Fig4, FigS2, FigS5
Daytime_AGRP	Quantification of AGRP fiber density in the PVT of Fed v Fasted Daytime MC3R-GFP mice	FigS6, FigS7
Overnight_cFOS	Quantification of cFOS, GFP and cFOS-GFP colocalised cells in the PVT of Fed v Fasted Overnight MC3R-GFP mice	Fig2, FigS1, FigS3, FigS4
Overnight_pCREB	Quantification of pCREB, GFP and pCREB-GFP colocalised cells in the PVT of Fed v Fasted Overnight MC3R-GFP mice	Fig3, Fig4, FigS2, FigS5
Overnight_AGRP	Quantification of AGRP fiber density in the PVT of Fed v Fasted Overnight MC3R-GFP mice	FigS6, FigS7
HM3D Females	Bodyweight and food intake measurements from Saline v CNO female HM3D mice	Fig5
HM3D Males	Bodyweight and food intake measurements from Saline v CNO male HM3D mice	FigsS9
HM4D Females	Bodyweight and food intake measurements from Saline v CNO female HM4D mice	Fig6
HM4D Males	Bodyweight and food intake measurements from Saline v CNO male HM4D mice	FigS10
HM3D_videoBehaviour	Video analysis of time spent in the consumption zone during refeeding: Saline v CNO HM3D mice	Fig7, FigS11, FigS12, FigS13, FigS14
HM4D_videoBehaviour	Video analysis of time spent in the consumption zone during refeeding: Saline v CNO HM3D mice	Fig7, FigS11, FigS12, FigS13, FigS14

## Sheet: Overnight_pCREB
Slice	mouse	Sex	group	region	pCREB Count	GFP	Colocalised count	ROI area um2	ROI area mm2	pCREB density	colocalised density	GFP density
M57_s11_167	57	M	FASTED	pPVT	105	28	2	199511	0.199511	526.287	10.0245	140.343
M57_s06_131	57	M	FASTED	mPVT	63	7	1	90040	0.09004	699.689	11.1062	77.7432
M57_s03_095	57	M	FASTED	aPVT	157	8	2	131558	0.131558	1193.39	15.2024	60.8097
M57_s12_167_ARC	57	M	FASTED	nARC	229	8	137	91229.2	0.0912292	2510.16	1501.71	87.6912
M58_s12_167	58	M	FASTED	pPVT	35	0	0	167435	0.167435	209.036	0	0
M58_s12_167_ARC	58	M	FASTED	nARC	27	26	0	128042	0.128042	210.869	0	203.059
M58_s06_131	58	M	FASTED	mPVT	74	6	2	128224	0.128224	577.115	15.5977	46.7931
M58_s04_095	58	M	FASTED	aPVT	149	4	1	188943	0.188943	788.597	5.2926	21.1704
M66_s12_167_ARC	66	M	FED	nARC	209	25	124	120241	0.120241	1738.18	1031.26	207.916
M66_s05_095	66	M	FED	aPVT	448	40	29	135095	0.135095	3316.19	214.664	296.089
M66_s12_167	66	M	FED	pPVT	701	35	20	196405	0.196405	3569.15	101.83	178.203
M66_s08_131	66	M	FED	mPVT	322	24	16	89694.6	0.0896946	3589.96	178.383	267.575
M68_s13_167_ARC	68	M	FED	nARC	260	32	12	132251	0.132251	1965.96	90.7364	241.964
M68_s12_167	68	M	FED	pPVT	615	73	35	289303	0.289303	2125.8	120.981	252.331
M68_s06_131_2x2	68	M	FED	mPVT	240	6	5	104589	0.104589	2294.7	47.8063	57.3675
M68_s05_083	68	M	FED	aPVT	375	6	3	128280	0.12828	2923.29	23.3863	46.7726
F69_s15_167_ARC	69	F	fed	nARC	105	40	60	150767	0.150767	696.44	397.966	265.31
F69_s07_131	69	F	fed	mPVT	143	22	6	119243	0.119243	1199.23	50.3174	184.497
F69_s12_167	69	F	fed	pPVT	272	32	5	222815	0.222815	1220.74	22.4401	143.617
F69_s06_095	69	F	fed	aPVT	232	77	27	123745	0.123745	1874.82	218.19	622.246
M91_s13_167	91	M	FASTED	pPVT	249	38	11	289520	0.28952	860.045	37.9939	131.252
M91_s13_167_ARC	91	M	FASTED	nARC	221	19	9	107147	0.107147	2062.59	83.9967	177.326
M91_s04_095	91	M	FASTED	aPVT	413	16	2	181213	0.181213	2279.08	11.0367	88.2937
M91_s06_131	91	M	FASTED	mPVT	300	11	6	120619	0.120619	2487.18	49.7436	91.1965
M92_s05_095	92	M	FASTED	aPVT	67	6	0	126915	0.126915	527.912	0	47.2757
M92_s06_131	92	M	FASTED	mPVT	79	10	1	124254	0.124254	635.796	8.04805	80.4805
M92_s10_167_ARC	92	M	FASTED	nARC	275	47	11	162952	0.162952	1687.62	67.5046	288.429
F93_s04_083	93	F	fasted	aPVT	51	30	1	157289	0.157289	324.244	6.35773	190.732
F93_s12_167	93	F	fasted	pPVT	97	41	1	227763	0.227763	425.881	4.39052	180.011
F93_s06_123	93	F	fasted	mPVT	75	31	3	112328	0.112328	667.687	26.7075	275.977
F93_s12_167_ARC	93	F	fasted	nARC	254	24	11	179803	0.179803	1412.65	61.1779	133.479
F94_s07_131	94	F	fasted	mPVT	1	32	0	92963.3	0.0929633	10.7569	0	344.222
F94_s11_167	94	F	fasted	pPVT	9	35	2	238177	0.238177	37.787	8.39712	146.95
F94_s05_095	94	F	fasted	aPVT	20	38	1	125972	0.125972	158.766	7.93828	301.655
F94_s11_167_ARC	94	F	fasted	nARC	173	16	6	157229	0.157229	1100.31	38.1609	101.762
M108_s13_167	108	M	FED	pPVT	807	71	20	364776	0.364776	2212.32	54.8282	194.64
M108_s13_167_ARC	108	M	FED	nARC	346	60	19	133007	0.133007	2601.37	142.85	451.104
M108_s05_095	108	M	FED	aPVT	305	0	0	105302	0.105302	2896.42	0	0
M108_s08_131	108	M	FED	mPVT	303	0	0	85161.6	0.0851616	3557.94	0	0
F114_s04_095	114	F	fasted	aPVT	88	37	3	124397	0.124397	707.412	24.1163	297.434
F114_s08_131	114	F	fasted	mPVT	91	26	2	107366	0.107366	847.568	18.6279	242.162
F114_s14_167_ARC_2x2	114	F	fasted	nARC	276	260	16	287903	0.287903	958.655	55.5742	903.081
F114_s14_167	114	F	fasted	pPVT	218	72	14	204469	0.204469	1066.18	68.47	352.131
F119_s10_167_ARC	119	F	fed	nARC	25	56	1	159018	0.159018	157.215	6.28861	352.162
F119_s04_131	119	F	fed	mPVT	348	58	38	137401	0.137401	2532.73	276.562	422.121
F119_s03_083	119	F	fed	aPVT	525	62	38	182214	0.182214	2881.22	208.546	340.259
F119_s10_167	119	F	fed	pPVT	595	94	63	198217	0.198217	3001.76	317.833	474.227
F120_s04_167	120	F	fed	pPVT	0	156	0	279934	0.279934	0	0	557.275
F120_s02_095	120	F	fed	aPVT	1	36	0	181668	0.181668	5.50455	0	198.164
F120_s05_143	120	F	fed	mPVT	8	32	0	73365.5	0.0733655	109.043	0	436.172
F120_s04_167_ARC	120	F	fed	nARC	52	12	0	125180	0.12518	415.402	0	95.8621
M273_s11_167_ARC	273	M	FED	nARC	20	3	19	112834	0.112834	177.251	168.388	26.5876
M273_s05_095	273	M	FED	aPVT	317	39	23	106606	0.106606	2973.56	215.747	365.832
M273_s07_131	273	M	FED	mPVT	296	29	22	85332.2	0.0853322	3468.79	257.816	339.848
M273_s11_167	273	M	FED	pPVT	874	104	74	238674	0.238674	3661.9	310.047	435.741
M274_s12_167_ARC	274	M	FED	nARC	290	78	80	137803	0.137803	2104.45	580.537	566.024
M274_s08_131	274	M	FED	mPVT	270	27	23	83750	0.08375	3223.88	274.627	322.388
M274_s04_095	274	M	FED	aPVT	379	40	33	109555	0.109555	3459.44	301.217	365.112
M274_s12_167	274	M	FED	pPVT	966	104	70	239014	0.239014	4041.61	292.87	435.121
F275_s04_095	275	F	fed	aPVT	301	64	25	150127	0.150127	2004.96	166.525	426.304
F275_s06_131	275	F	fed	mPVT	198	35	22	89007.9	0.0890079	2224.52	247.169	393.224
F275_s10_167	275	F	fed	pPVT	624	97	41	260127	0.260127	2398.83	157.615	372.895
F275_s10_167_ARC	275	F	fed	nARC	427	13	6	170431	0.170431	2505.41	35.2048	76.2771
M279_s12_167_ARC	279	M	FASTED	nARC	86	3	67	169399	0.169399	507.678	395.517	17.7097
M279_s12_167	279	M	FASTED	pPVT	412	57	12	287394	0.287394	1433.57	41.7545	198.334
M279_s04_095	279	M	FASTED	aPVT	324	53	21	132631	0.132631	2442.87	158.334	399.606
M279_s08_131	279	M	FASTED	mPVT	241	32	16	95939.9	0.0959399	2511.99	166.771	333.542
M280_s04_095	280	M	FASTED	aPVT	76	9	1	149420	0.14942	508.633	6.69254	60.2329
M280_s09_167	280	M	FASTED	pPVT	142	38	3	265535	0.265535	534.769	11.2979	143.107
M280_s06_131	280	M	FASTED	mPVT	112	24	0	123254	0.123254	908.693	0	194.72
M280_s09_167_ARC	280	M	FASTED	nARC	177	14	94	144975	0.144975	1220.9	648.386	96.5681
F281_s11_167_ARC	281	F	fed	nARC	1	22	0	150036	0.150036	6.66508	0	146.632
F281_s03_095	281	F	fed	aPVT	3	34	0	180046	0.180046	16.6624	0	188.84
F281_s11_167	281	F	fed	pPVT	127	58	6	171400	0.1714	740.956	35.0058	338.389
F281_s04_131	281	F	fed	mPVT	233	43	9	137468	0.137468	1694.94	65.4698	312.8
F285_s12_167_ARC	285	F	fed	nARC	54	65	12	134564	0.134564	401.297	89.177	483.042
F285_s12_167	285	F	fed	pPVT	284	103	7	351426	0.351426	808.136	19.9188	293.092
F285_s07_131	285	F	fed	mPVT	217	40	33	102953	0.102953	2107.76	320.535	388.527
F285_s05_095	285	F	fed	aPVT	438	65	47	169415	0.169415	2585.37	277.425	383.673
F289_s11_167_ARC	289	F	fasted	nARC	19	50	0	187063	0.187063	101.57	0	267.289
F289_s11_167	289	F	fasted	pPVT	37	19	0	199976	0.199976	185.023	0	95.0116
F289_s06_131	289	F	fasted	mPVT	84	21	2	88783.5	0.0887835	946.121	22.5267	236.53
F289_s04_095	289	F	fasted	aPVT	248	41	5	179757	0.179757	1379.64	27.8154	228.086
M290_s13_167	290	M	FASTED	pPVT	150	57	1	299036	0.299036	501.611	3.34408	190.612
M290_s07_131	290	M	FASTED	mPVT	64	7	3	87442.6	0.0874426	731.909	34.3082	80.0525
M290_s05_095	290	M	FASTED	aPVT	130	16	5	120341	0.120341	1080.26	41.5484	132.955
M290_s13_167_ARC	290	M	FASTED	nARC	496	126	57	159756	0.159756	3104.73	356.794	788.702
M291_s12_167	291	M	FASTED	pPVT	400	52	13	227510	0.22751	1758.16	57.1403	228.561
M291_s05_095	291	M	FASTED	aPVT	246	27	13	113196	0.113196	2173.22	114.845	238.524
M291_s08_131	291	M	FASTED	mPVT	188	22	12	78699.3	0.0786993	2388.84	152.479	279.545
M291_s12_167_ARC_2x2	291	M	FASTED	nARC	373	17	227	91700.6	0.0917006	4067.59	2475.45	185.386
M293_s05_095	293	M	FASTED	aPVT	184	48	17	103306	0.103306	1781.12	164.56	464.639
M293_s12_167	293	M	FASTED	pPVT	751	172	81	407176	0.407176	1844.41	198.931	422.421
M293_s08_131	293	M	FASTED	mPVT	176	22	10	91995.8	0.0919958	1913.13	108.701	239.141
M293_s12_167_ARC	293	M	FASTED	nARC	574	7	417	83704	0.083704	6857.5	4981.84	83.628
M295_s11_167	295	M	FASTED	pPVT	713	82	36	260635	0.260635	2735.63	138.124	314.616
M295_s08_131	295	M	FASTED	mPVT	213	16	7	76011	0.076011	2802.23	92.092	210.496
M295_s04_095	295	M	FASTED	aPVT	485	39	20	136660	0.13666	3548.95	146.348	285.379
F299_s05_131	299	F	fed	mPVT	208	49	37	106626	0.106626	1950.74	347.007	459.55
F299_s10_167_ARC	299	F	fed	nARC	311	69	30	146385	0.146385	2124.54	204.939	471.361
F299_s03_083	299	F	fed	aPVT	388	65	42	164516	0.164516	2358.43	255.294	395.098
F299_s10_167	299	F	fed	pPVT	670	164	99	272505	0.272505	2458.67	363.296	601.824
F300_s10_167_ARC	300	F	fasted	nARC	19	34	2	166216	0.166216	114.309	12.0325	204.553
F300_s11_167	300	F	fasted	pPVT	105	81	3	273472	0.273472	383.952	10.9701	296.192
F300_s04_095	300	F	fasted	aPVT	166	53	6	146725	0.146725	1131.37	40.8929	361.221
F300_s07_131	300	F	fasted	mPVT	141	33	5	100322	0.100322	1405.48	49.8397	328.942
F303_s02_095	303	F	fasted	aPVT	8	50	0	155144	0.155144	51.5651	0	322.282
F303_s05_131	303	F	fasted	mPVT	25	42	0	98894.5	0.0988945	252.795	0	424.695
F303_s10_167_ARC	303	F	fasted	nARC	283	43	17	192482	0.192482	1470.27	88.3201	223.398
M304_s12_167_ARC	304	M	FED	nARC	12	30	0	141197	0.141197	84.9876	0	212.469
M304_s12_167	304	M	FED	pPVT	364	30	9	244146	0.244146	1490.91	36.8633	122.878
M304_s09_131	304	M	FED	mPVT	149	7	2	90687.8	0.0906878	1643	22.0537	77.1879
M304_s04_095	304	M	FED	aPVT	340	9	6	161542	0.161542	2104.72	37.1421	55.7132
M305_s12_167_ARC	305	M	FED	nARC	46	54	21	113565	0.113565	405.054	184.916	475.498
M305_s08_131	305	M	FED	mPVT	248	11	6	101588	0.101588	2441.24	59.0623	108.281
M305_s04_095	305	M	FED	aPVT	458	21	12	170934	0.170934	2679.4	70.2025	122.854
M305_s11_167	305	M	FED	pPVT	802	77	54	263123	0.263123	3048	205.227	292.639
M306_s06_131	306	M	FED	mPVT	3	11	0	96783.2	0.0967832	30.9971	0	113.656
M306_s03_095	306	M	FED	aPVT	14	14	0	145509	0.145509	96.2143	0	96.2143
M306_s13_167	306	M	FED	pPVT	31	109	0	310746	0.310746	99.7598	0	350.768
M306_s13_167_ARC	306	M	FED	nARC	125	11	8	97774	0.097774	1278.46	81.8213	112.504
F309_s12_167	309	F	fasted	pPVT	71	72	2	302910	0.30291	234.393	6.60261	237.694
F309_s12_167_ARC	309	F	fasted	nARC	110	91	4	199034	0.199034	552.67	20.0971	457.209
F309_s07_123	309	F	fasted	mPVT	126	48	9	136158	0.136158	925.395	66.0996	352.531
F309_s05_095	309	F	fasted	aPVT	265	73	19	203364	0.203364	1303.08	93.4284	358.962
