# Supplementary material for: Fasting-induced activity changes in MC3R neurons of the paraventricular nucleus of the thalamus
Source: Life Sci Alliance. 2024 Aug 6;7(10):e202402754. doi: 10.26508/lsa.202402754 (PMC11303869; doi:10.26508/lsa.202402754)
Supplement: Supplementary file 6 [file LSA-2024-02754_SdataFS6.1_FS7.1.xlsx]

## Sheet: Index
Tab	Contents	Manuscript figures
Thalamus_GFP	Quantification of MC3R-GFP positive cells in thalamic nuclei	Fig1
Daytime_cFOS	Quantification of cFOS, GFP and cFOS-GFP colocalised cells in the PVT of Fed v Fasted Daytime MC3R-GFP mice	Fig2, FigS1, FigS3, FigS4
Daytime_pCREB	Quantification of pCREB, GFP and pCREB-GFP colocalised cells in the PVT of Fed v Fasted Daytime MC3R-GFP mice	Fig3, Fig4, FigS2, FigS5
Daytime_AGRP	Quantification of AGRP fiber density in the PVT of Fed v Fasted Daytime MC3R-GFP mice	FigS6, FigS7
Overnight_cFOS	Quantification of cFOS, GFP and cFOS-GFP colocalised cells in the PVT of Fed v Fasted Overnight MC3R-GFP mice	Fig2, FigS1, FigS3, FigS4
Overnight_pCREB	Quantification of pCREB, GFP and pCREB-GFP colocalised cells in the PVT of Fed v Fasted Overnight MC3R-GFP mice	Fig3, Fig4, FigS2, FigS5
Overnight_AGRP	Quantification of AGRP fiber density in the PVT of Fed v Fasted Overnight MC3R-GFP mice	FigS6, FigS7
HM3D Females	Bodyweight and food intake measurements from Saline v CNO female HM3D mice	Fig5
HM3D Males	Bodyweight and food intake measurements from Saline v CNO male HM3D mice	FigsS9
HM4D Females	Bodyweight and food intake measurements from Saline v CNO female HM4D mice	Fig6
HM4D Males	Bodyweight and food intake measurements from Saline v CNO male HM4D mice	FigS10
HM3D_videoBehaviour	Video analysis of time spent in the consumption zone during refeeding: Saline v CNO HM3D mice	Fig7, FigS11, FigS12, FigS13, FigS14
HM4D_videoBehaviour	Video analysis of time spent in the consumption zone during refeeding: Saline v CNO HM3D mice	Fig7, FigS11, FigS12, FigS13, FigS14

## Sheet: Daytime_AGRP
Label	Mouse	Sex	Region	Group	Area um2	Mean	IntDen	RawIntDen	Fiber density
C2-20220706_11_Slice11_0.83.tif-BINARY.tif	11	M	aPVT	fasted	104512	24.875	2.59974e+06	5430735	51.9629
C2-20220707_11_Slice7_1.31.tif-BINARY.tif	11	M	mPVT	fasted	85132.2	24.262	2.06544e+06	4314600	50.6811
C2-20220707_11_Slice8_1.67.tif-BINARY.tif	11	M	pPVT	fasted	202068	15.602	3.15273e+06	6585885	32.5925
C2-20220706_12_Slice3_0.95.tif-BINARY.tif	12	M	aPVT	fasted	173973	26.409	4.59438e+06	9597435	55.1664
C2-20220706_12_Slice8_1.31.tif-BINARY.tif	12	M	mPVT	fasted	96433.1	25.426	2.45192e+06	5121930	53.1138
C2-20220707_18_Slice11_1.67.tif-BINARY.tif	18	M	pPVT	fasted	214497	27.308	5.85745e+06	12235920	57.0446
C2-20220707_18_Slice6_1.31.tif-BINARY.tif	18	M	mPVT	fasted	100650	15.728	1.58302e+06	3306840	32.855
C2-20220707_18_Slice7_.tif-BINARY.tif:C1-20220707_18_Slice7_	18	M	aPVT	fasted	145417	26.912	3.91347e+06	8175045	56.2179
C2-20220706_34_Slice4_0.83.tif-BINARY.tif	34	M	aPVT	fed	146671	37.488	5.49844e+06	11485965	78.3109
C2-20220707_34_Slice9_1.31.tif-BINARY.tif	34	M	mPVT	fed	91270.7	35.025	3.19679e+06	6677940	73.1663
C2-20220707_37_Slice11_1.67.tif-BINARY.tif	37	M	pPVT	fed	237022	19.886	4.7134e+06	9846060	41.5406
C2-20220707_37_Slice3_0.83.tif-BINARY.tif	37	M	aPVT	fed	194053	21.312	4.13576e+06	8639400	44.5207
C2-20220707_37_Slice6_1.31.tif-BINARY.tif	37	M	mPVT	fed	117768	29.203	3.43923e+06	7184370	61.0043
C2-20220706_42_Slice7_0.95.tif-BINARY.tif	42	M	aPVT	fed	122457	31.361	3.84035e+06	8022300	65.511
C2-20220706_42_Slice9_1.31.tif-BINARY.tif	42	M	mPVT	fed	123055	18.868	2.32179e+06	4850100	39.4142
C2-20220707_42_Slice8_1.67.tif-BINARY.tif	42	M	pPVT	fed	208929	26.032	5.43887e+06	11361525	54.3797
C2-20220707_43_Slice10_1.31.tif-BINARY.tif	43	M	mPVT	fed	77482	25.494	1.97535e+06	4126410	53.2564
C2-20220707_43_Slice14_1.67.tif-BINARY.tif	43	M	pPVT	fed	340668	11.583	3.94594e+06	8242875	24.1962
C2-20220707_43_Slice5_0.83.tif-BINARY.tif	43	M	aPVT	fed	180361	20.814	3.75405e+06	7842015	43.4794
C2-160222_295_slide1_slice6_PVT_bregma131.tif-BINARY.tif:C1-160222_295_slide1_slice6...	295	F	mPVT	fed	82277.7	15.583	1.28211e+06	2678265	32.5515
C2-160222_295_slide2_slice9_PVT_bregma143-155.tif-BINARY.tif:C1-160222_295_slide2_slice9...	295	F	mPVT	fed	75994.6	33.541	2.54896e+06	5324655	70.0662
C2-170222_295_slide1_slice1_PVT_bregma083.tif-BINARY.tif:C1-170222_295_slide1_slice1...	295	F	aPVT	fed	145188	21.657	3.1443e+06	6568290	45.2398
C2-160222_296_slide1_slice5_PVT_bregma131.tif-BINARY.tif:C1-160222_296_slide1_slice5...	296	F	mPVT	fed	98234	22.036	2.16468e+06	4521915	46.0321
C2-160222_296_slide1_slice8_PVT_bregma155-167.tif-BINARY.tif:C1-160222_296_slide1_slice8...	296	F	pPVT	fed	140782	18.462	2.59913e+06	5429460	38.5664
C2-170222_296_slide1_slice1_PVT_bregma083.tif-BINARY.tif:C1-170222_296_slide1_slice1...	296	F	aPVT	fed	224561	12.623	2.83473e+06	5921610	26.3697
C2-160222_297_slide1_slice4_PVT_bregma131.tif-BINARY.tif:C1-160222_297_slide1_slice4...	297	F	mPVT	fed	57649.1	27.891	1.60792e+06	3358860	58.2639
C2-160222_297_slide1_slice9_PVT_bregma167.tif-BINARY.tif:C1-160222_297_slide1_slice9...	297	F	pPVT	fed	161914	26.258	4.25149e+06	8881140	54.8508
C2-170222_297_slide1_slice1_PVT_bregma083.tif-BINARY.tif:C1-170222_297_slide1_slice1...	297	F	aPVT	fed	118438	30.005	3.55373e+06	7423560	62.6789
C2-160222_298_slide2_slice10_PVT_bregma167.tif-BINARY.tif:C1-160222_298_slide2_slice1...	298	F	pPVT	fed	150287	22.216	3.33876e+06	6974505	46.4078
C2-170222_298_slide1_slice2_PVT_bregma083.tif-BINARY.tif:C1-170222_298_slide1_slice2...	298	F	aPVT	fed	124929	32.565	4.06826e+06	8498385	68.0258
C2-170222_298_slide2_slice7_PVT_bregma131.tif-BINARY.tif:C1-170222_298_slide2_slice7...	298	F	mPVT	fed	77146.9	32.195	2.48378e+06	5188485	67.2546
C2-241121_299_slide1_slice11_PVT_bregma167-179.tif-BINARY.tif:C1-241121_299_slide1_slice1...	299	M	pPVT	fasted	297942	21.019	6.26248e+06	13082010	43.9079
C2-241121_299_slide1_slice4_PVT_bregma083.tif-BINARY.tif:C1-241121_299_slide1_slice4...	299	M	aPVT	fasted	167626	40.863	6.84964e+06	14308560	85.3601
C2-241121_299_slide1_slice8_PVT_bregma131.tif-BINARY.tif:C1-241121_299_slide1_slice8...	299	M	mPVT	fasted	90792.5	47.179	4.28347e+06	8947950	98.5538
C2-241121_300_slide1_slice11_PVT_bregma131.tif-BINARY.tif:C1-241121_300_slide1_slice1...	300	M	mPVT	fasted	82984.8	41.151	3.41493e+06	7133625	85.9631
C2-241121_300_slide1_slice6_PVT_bregma083.tif-BINARY.tif:C1-241121_300_slide1_slice6...	300	M	aPVT	fasted	189770	36.359	6.89981e+06	14413365	75.9516
C2-241121_300_slide1_slice8_PVT_bregma167.tif-BINARY.tif:C1-241121_300_slide1_slice8...	300	M	pPVT	fasted	271625	18.108	4.91872e+06	10274970	37.8277
C2-061221_301_slide1_slice4_PVT_bregma083.tif-BINARY.tif:C1-061221_301_slide1_slice4...	301	M	aPVT	fasted	179402	17.19	3.08388e+06	6442065	35.9086
C2-061221_301_slide1_slice9_PVT_bregma131.tif-BINARY.tif:C1-061221_301_slide1_slice9...	301	M	mPVT	fasted	89629.7	37.004	3.31667e+06	6928350	77.2997
C2-061221_301_slide2_slice14_PVT_bregma167.tif-BINARY.tif:C1-061221_301_slide2_slice1...	301	M	pPVT	fasted	281714	18.542	5.22354e+06	10911705	38.7333
C2-231121_302_slide1_slice11_PVT_bregma167.tif-BINARY.tif:C1-231121_302_slide1_slice1...	302	M	pPVT	fasted	275975	31.506	8.69499e+06	18163395	65.8155
C2-231121_302_slide1_slice1_PVT_bregma083.tif-BINARY.tif:C1-231121_302_slide1_slice1...	302	M	aPVT	fasted	149163	53.389	7.96366e+06	16635690	111.527
C2-231121_302_slide1_slice7_PVT_bregma131.tif-BINARY.tif:C1-231121_302_slide1_slice7...	302	M	mPVT	fasted	76003.3	56.862	4.32168e+06	9027765	118.781
C2-150222_304_slide2_slice9_PVT_bregma167.tif-BINARY.tif:C1-150222_304_slide2_slice9...	304	F	pPVT	fasted	162090	25.248	4.09243e+06	8548875	52.7417
C2-170222_304_slide1_slice5_PVT_bregma083.tif-BINARY.tif:C1-170222_304_slide1_slice5...	304	F	aPVT	fasted	122265	19.258	2.35463e+06	4918695	40.2297
C2-150222_305_slide1_slice7_PVT_bregma167.tif-BINARY.tif:C1-150222_305_slide1_slice7...	305	F	pPVT	fasted	96905.1	36.212	3.50917e+06	7330485	75.646
C2-170222_305_slide1_slice1_PVT_bregma083.tif-BINARY.tif:C1-170222_305_slide1_slice1...	305	F	aPVT	fasted	107350	19.957	2.14234e+06	4475250	41.6885
C2-170222_305_slide1_slice5_PVT_bregma131.tif-BINARY.tif:C1-170222_305_slide1_slice5...	305	F	mPVT	fasted	87397.5	28.414	2.48329e+06	5187465	59.3548
C2-160222_307_slide1_slice10_PVT_bregma167.tif-BINARY.tif:C1-160222_307_slide1_slice1...	307	F	pPVT	fasted	177889	13.743	2.44471e+06	5106885	28.7083
C2-170222_307_slide1_slice2_PVT_bregma083.tif-BINARY.tif:C1-170222_307_slide1_slice2...	307	F	aPVT	fasted	108005	26.704	2.88417e+06	6024885	55.7836
C2-170222_307_slide1_slice5_PVT_bregma131.tif-BINARY.tif:C1-170222_307_slide1_slice5...	307	F	mPVT	fasted	73249.2	32.715	2.39637e+06	5005905	68.3407
C2-150222_308_slide2_slice10_PVT_bregma155.tif-BINARY.tif:C1-150222_308_slide2_slice1...	308	F	mPVT	fasted	125055	28.434	3.5558e+06	7427895	59.3972
C2-150222_308_slide2_slice9_PVT_bregma167.tif-BINARY.tif:C1-150222_308_slide2_slice9...	308	F	pPVT	fasted	282190	9.694	2.73549e+06	5714295	20.2498
C2-170222_308_slide1_slice1_PVT_bregma083.tif-BINARY.tif:C1-170222_308_slide1_slice1...	308	F	aPVT	fasted	120192	25.746	3.0945e+06	6464250	53.7825
C2-170222_308_slide2_slice7_PVT_bregma131.tif-BINARY.tif:C1-170222_308_slide2_slice7...	308	F	mPVT	fasted	119533	24.756	2.95912e+06	6181455	51.7135
C2-170222_309_slide1_slice3_PVT_bregma083-095.tif-BINARY.tif:C1-170222_309_slide1_slice3...	309	F	aPVT	fasted	177832	15.411	2.74049e+06	5724750	32.1919
C2-061221_324_slide1_slice10_PVT_bregma167.tif-BINARY.tif:C1-061221_324_slide1_slice1...	324	M	pPVT	fed	354686	17.095	6.06338e+06	12666105	35.7108
C2-061221_324_slide1_slice7_PVT_bregma131.tif-BINARY.tif:C1-061221_324_slide1_slice7...	324	M	mPVT	fed	79574.4	36.417	2.89784e+06	6053445	76.0727
C2-241121_326_slide1_slice3_PVT_bregma083.tif-BINARY.tif:C1-241121_326_slide1_slice3...	326	M	aPVT	fed	136514	48.375	6.60379e+06	13794990	101.052
C2-241121_326_slide1_slice7_PVT_bregma131.tif-BINARY.tif:C1-241121_326_slide1_slice7...	326	M	mPVT	fed	86470.7	40.077	3.46547e+06	7239195	83.7185
C2-241121_326_slide2_slice11_PVT_bregma167.tif-BINARY.tif:C1-241121_326_slide2_slice1...	326	M	pPVT	fed	322371	14.663	4.72707e+06	9874620	30.6312
C2-231121_329_slide1_slice4_PVT_bregma083.tif-BINARY.tif:C1-231121_329_slide1_slice4...	329	M	aPVT	fed	149936	37.232	5.58242e+06	11661405	77.7758
C2-231121_329_slide1_slice8_PVT_bregma143.tif-BINARY.tif:C1-231121_329_slide1_slice8...	329	M	mPVT	fed	111146	35.864	3.9861e+06	8326770	74.9175
C2-231121_329_slide2_slice12_PVT_bregma167-179.tif-BINARY.tif:C1-231121_329_slide2_slice1...	329	M	pPVT	fed	381970	13.508	5.15957e+06	10778085	28.2171
C2-231121_333_slide1_slice11_PVT_bregma167.tif-BINARY.tif:C1-231121_333_slide1_slice1...	333	M	pPVT	fed	287784	29.456	8.47697e+06	17707965	61.5321
C2-231121_333_slide1_slice5_PVT_bregma083.tif-BINARY.tif:C1-231121_333_slide1_slice5...	333	M	aPVT	fed	183154	32.353	5.92557e+06	12378210	67.5837
C2-231121_333_slide1_slice9_PVT_bregma131.tif-BINARY.tif:C1-231121_333_slide1_slice9...	333	M	mPVT	fed	96485.3	53.318	5.14443e+06	10746465	111.379
C2-160222_334_slide1_slice9_PVT_bregma167.tif-BINARY.tif:C1-160222_334_slide1_slice9...	334	F	pPVT	fasted	171931	16.288	2.80043e+06	5849955	34.025
C2-170222_334_slide1_slice4_PVT_bregma083.tif-BINARY.tif:C1-170222_334_slide1_slice4...	334	F	aPVT	fasted	217978	12.885	2.80861e+06	5867040	26.9157
C2-160222_337_slide1_slice10_PVT_bregma167.tif-BINARY.tif:C1-160222_337_slide1_slice1...	337	F	pPVT	fasted	165882	9.873	1.6377e+06	3421080	20.6236
C2-170222_337_slide1_slice1_PVT_bregma083.tif-BINARY.tif:C1-170222_337_slide1_slice1...	337	F	aPVT	fasted	181583	20.633	3.7466e+06	7826460	43.1013
C2-170222_337_slide1_slice5_PVT_bregma131.tif-BINARY.tif:C1-170222_337_slide1_slice5...	337	F	mPVT	fasted	72430.6	28.159	2.03956e+06	4260540	58.8223
C2-160222_339_slide1_slice9_PVT_bregma167.tif-BINARY.tif:C1-160222_339_slide1_slice9...	339	F	pPVT	fasted	195391	19.627	3.83498e+06	8011080	41.0002
C2-170222_339_slide1_slice1_PVT_bregma083.tif-BINARY.tif:C1-170222_339_slide1_slice1...	339	F	aPVT	fasted	154973	19.183	2.97291e+06	6210270	40.0733
C2-170222_339_slide1_slice4_PVT_bregma123.tif-BINARY.tif:C1-170222_339_slide1_slice4...	339	F	mPVT	fasted	91026.6	22.324	2.03211e+06	4244985	46.6346
C2-160222_346_slide1_slice8_PVT_bregma167.tif-BINARY.tif:C1-160222_346_slide1_slice8...	346	F	pPVT	fed	213475	18.299	3.90639e+06	8160255	38.2259
C2-170222_346_slide1_slice3_PVT_bregma131.tif-BINARY.tif:C1-170222_346_slide1_slice3...	346	F	mPVT	fed	68374.5	46.761	3.19728e+06	6678960	97.682
C2-170222_346_slide1_slice4_PVT_bregma095.tif-BINARY.tif:C1-170222_346_slide1_slice4...	346	F	aPVT	fed	124703	24.123	3.00819e+06	6283965	50.3915
C2-150222_347_slide1_slice7_PVT_bregma167.tif-BINARY.tif:C1-150222_347_slide1_slice7...	347	F	pPVT	fed	109874	18.669	2.05128e+06	4285020	38.9993
C2-170222_347_slide1_slice1_PVT_bregma095.tif-BINARY.tif:C1-170222_347_slide1_slice1...	347	F	aPVT	fed	129932	22.465	2.91896e+06	6097560	46.9288
C2-170222_347_slide1_slice4_PVT_bregma131-143.tif-BINARY.tif:C1-170222_347_slide1_slice4...	347	F	mPVT	fed	79696	28.367	2.26075e+06	4722600	59.2577
C2-160222_348_slide2_slice11_PVT_bregma155.tif-BINARY.tif:C1-160222_348_slide2_slice1...	348	F	pPVT	fed	127864	20.841	2.66481e+06	5566650	43.5358
C2-160222_348_slide2_slice9_PVT_bregma167.tif-BINARY.tif:C1-160222_348_slide2_slice9...	348	F	pPVT	fed	225314	20.536	4.6271e+06	9665775	42.8991
C2-170222_348_slide1_slice3_PVT_bregma083.tif-BINARY.tif:C1-170222_348_slide1_slice3...	348	F	aPVT	fed	159689	26.469	4.22683e+06	8829630	55.2927
C2-170222_348_slide1_slice6_PVT_bregma131.tif-BINARY.tif:C1-170222_348_slide1_slice6...	348	F	mPVT	fed	78254.1	30.852	2.41432e+06	5043390	64.4489
C2-160222_349_slide1_slice9_PVT_bregma167.tif-BINARY.tif:C1-160222_349_slide1_slice9...	349	F	pPVT	fed	94961.6	19.864	1.88636e+06	3940515	41.4959
C2-170222_349_slide1_slice2_PVT_bregma083.tif-BINARY.tif:C1-170222_349_slide1_slice2...	349	F	aPVT	fed	148025	14.134	2.09217e+06	4370445	29.5251
C2-170222_349_slide1_slice6_PVT_bregma131.tif-BINARY.tif:C1-170222_349_slide1_slice6...	349	F	mPVT	fed	87927.4	22.138	1.94654e+06	4066230	46.2453
