# Supplementary material for: Fasting-induced activity changes in MC3R neurons of the paraventricular nucleus of the thalamus
Source: Life Sci Alliance. 2024 Aug 6;7(10):e202402754. doi: 10.26508/lsa.202402754 (PMC11303869; doi:10.26508/lsa.202402754)
Supplement: Supplementary file 7 [file LSA-2024-02754_SdataFS6.2_FS7.2.xlsx]

## Sheet: Index
Tab	Contents	Manuscript figures
Thalamus_GFP	Quantification of MC3R-GFP positive cells in thalamic nuclei	Fig1
Daytime_cFOS	Quantification of cFOS, GFP and cFOS-GFP colocalised cells in the PVT of Fed v Fasted Daytime MC3R-GFP mice	Fig2, FigS1, FigS3, FigS4
Daytime_pCREB	Quantification of pCREB, GFP and pCREB-GFP colocalised cells in the PVT of Fed v Fasted Daytime MC3R-GFP mice	Fig3, Fig4, FigS2, FigS5
Daytime_AGRP	Quantification of AGRP fiber density in the PVT of Fed v Fasted Daytime MC3R-GFP mice	FigS6, FigS7
Overnight_cFOS	Quantification of cFOS, GFP and cFOS-GFP colocalised cells in the PVT of Fed v Fasted Overnight MC3R-GFP mice	Fig2, FigS1, FigS3, FigS4
Overnight_pCREB	Quantification of pCREB, GFP and pCREB-GFP colocalised cells in the PVT of Fed v Fasted Overnight MC3R-GFP mice	Fig3, Fig4, FigS2, FigS5
Overnight_AGRP	Quantification of AGRP fiber density in the PVT of Fed v Fasted Overnight MC3R-GFP mice	FigS6, FigS7
HM3D Females	Bodyweight and food intake measurements from Saline v CNO female HM3D mice	Fig5
HM3D Males	Bodyweight and food intake measurements from Saline v CNO male HM3D mice	FigsS9
HM4D Females	Bodyweight and food intake measurements from Saline v CNO female HM4D mice	Fig6
HM4D Males	Bodyweight and food intake measurements from Saline v CNO male HM4D mice	FigS10
HM3D_videoBehaviour	Video analysis of time spent in the consumption zone during refeeding: Saline v CNO HM3D mice	Fig7, FigS11, FigS12, FigS13, FigS14
HM4D_videoBehaviour	Video analysis of time spent in the consumption zone during refeeding: Saline v CNO HM3D mice	Fig7, FigS11, FigS12, FigS13, FigS14

## Sheet: Overnight_AGRP
Label	Mouse	Sex	Bregma	Group	Area	Mean	IntDen	RawIntDen	Fiber density
C1-aPVT_057_slide1_slice6_-095_PVT.tif-BINARY.tif:C1-aPVT_057_slide1_slice6_-...	299_21_0057_M_01	M	aPVT	Fasted	126299	14.496	1.83083e+06	5205570	41.2162
C1-mPVT_057_slide1_slice13_-131_PVT.tif-BINARY.tif:C1-mPVT_057_slide1_slice13_...	299_21_0057_M_01	M	mPVT	Fasted	102526	7.888	808778	2299590	22.4293
C1-pPVT_057_slide1_slice12_-167_PVT.tif-BINARY.tif:C1-pPVT_057_slide1_slice12_...	299_21_0057_M_01	M	pPVT	Fasted	147955	14.143	2.09254e+06	4371210	29.5442
C1-aPVT_058_slide1_slice12_-095-107_PVT.tif-BINARY.tif:C1-aPVT_058_slide1_slice12_...	299_21_0058_M_02	M	aPVT	Fasted	187190	7.626	1.4276e+06	4059090	21.6843
C1-mPVT_058_slide1_slice7_-123_PVT.tif-BINARY.tif:C1-mPVT_058_slide1_slice7_-...	299_21_0058_M_02	M	mPVT	Fasted	126832	7.26	920794	2618085	20.6422
C1-pPVT_058_slide1_slice14_-179_PVT.tif-BINARY.tif:C1-pPVT_058_slide1_slice14_...	299_21_0058_M_02	M	pPVT	Fasted	227370	6.465	1.46986e+06	3070455	13.5042
C1-aPVT_066_slide1_slice3_-083_PVT.tif-BINARY.tif:C1-aPVT_066_slide1_slice3_-...	299_21_0066_M_01	M	aPVT	fed	214746	47.421	1.01834e+07	28954485	134.832
C1-mPVT_066_slide1_slice7_-123-143_PVT.tif-BINARY.tif:C1-mPVT_066_slide1_slice7_-...	299_21_0066_M_01	M	mPVT	fed	123506	43.133	5.32717e+06	11128200	90.1028
C1-pPVT_066_slide1_slice6_-155-167_PVT.tif-BINARY.tif:C1-pPVT_066_slide1_slice6_-...	299_21_0066_M_01	M	pPVT	fed	176386	49.227	8.68303e+06	18138405	102.834
C1-aPVT_068_slide1_slice2_-083_PVT.tif-BINARY.tif:C1-aPVT_068_slide1_slice2_-...	299_21_0068_M_03	M	aPVT	fed	139115	48.623	6.76412e+06	19232355	138.248
C1-mPVT_068_slide1_slice10_-131-143_PVT.tif-BINARY.tif:C1-mPVT_068_slide1_slice10_...	299_21_0068_M_03	M	mPVT	fed	85746.4	50.724	4.34939e+06	9085650	105.96
C1-pPVT_068_slide1_slice4_-155-167_PVT.tif-BINARY.tif:C1-pPVT_068_slide1_slice4_-...	299_21_0068_M_03	M	pPVT	fed	97380.5	44.94	4.37626e+06	12442980	127.777
C1-aPVT_091_slide1_slice5_-083_PVT.tif-BINARY.tif:C1-aPVT_091_slide1_slice5_-...	299_21_0091_M_03	M	aPVT	Fasted	198473	9.979	1.9806e+06	4137375	20.846
C1-mPVT_091_slide1_slice7_-131-143.tif-BINARY.tif:C1-mPVT_091_slide1_slice7_-...	299_21_0091_M_03	M	mPVT	Fasted	171453	9.424	1.61585e+06	4594335	26.7965
C1-pPVT_091_slide2_slice3_-155-167_PVT_tearmiddle.tif-BINARY.tif:C1-pPVT_091_slide2_slice3_-...	299_21_0091_M_03	M	pPVT	Fasted	125002	14.263	1.78293e+06	5069400	40.5544
C1-aPVT_092_slide1_slice4_-083_PVT.tif-BINARY.tif:C1-aPVT_092_slide1_slice4_-...	299_21_0092_M_04	M	aPVT	Fasted	187775	6.433	1.20788e+06	3434340	18.2897
C1-mPVT_092_slide1_slice6_-123_PVT.tif-BINARY.tif:C1-mPVT_092_slide1_slice6_-...	299_21_0092_M_04	M	mPVT	Fasted	108123	6.589	712456	2025720	18.7353
C1-pPVT_092_slide1_slice11_-155-167_PVT.tif-BINARY.tif:C1-pPVT_092_slide1_slice11_...	299_21_0092_M_04	M	pPVT	Fasted	170973	5.36	916386	1914285	11.1964
C1-aPVT_093_f_slide21_slice5_-0.83_PVT.tif-BINARY.tif	299_21_0093_F_02	F	aPVT	Fasted	142574	8.196	1.1685e+06	3322395	23.303
C1-mPVT_093_f_slide21_slice8_-1.23-1.31_PVT.tif-BINARY.tif	299_21_0093_F_02	F	mPVT	Fasted	108813	5.405	588153	1672290	15.3685
C1-pPVT_093_f_slide21_slice11_-1.67_PVT.tif-BINARY.tif	299_21_0093_F_02	F	pPVT	Fasted	117310	10.072	1.18152e+06	2468145	21.0396
C1-aPVT_094_f_slide12_slice4_-0.83_PVT.tif-BINARY.tif	299_21_0094_F_03	F	aPVT	Fasted	212600	6.365	1.35328e+06	2826930	13.297
C1-mPVT_094_f_slide12_slice8_-1.31_PVT.tif-BINARY.tif	299_21_0094_F_03	F	mPVT	Fasted	114223	7.555	862919	1802595	15.7813
C1-pPVT_094_f_slide12_slice10_-1.67_PVT.tif-BINARY.tif	299_21_0094_F_03	F	pPVT	Fasted	125851	6.762	850956	1777605	14.1246
C1-aPVT_114_f_slide1_slice4_-0.95_PVT.tif-BINARY.tif	299_21_0114_F_06	F	aPVT	Fasted	139152	43.837	6.10001e+06	12742605	91.5735
C1-aPVT_119_f_slide3_slice4_-0.83_PVT.tif-BINARY.tif	299_21_0119_F_06	F	aPVT	fed	183097	22.494	4.1186e+06	11710365	63.9572
C1-mPVT_119_f_slide3_slice7_-1.07_PVT.tif-BINARY.tif	299_21_0119_F_06	F	mPVT	fed	81619.2	24.927	2.0345e+06	5784675	70.874
C1-aPVT_120_f_slide9_slice1_-0.83_PVT.tif-BINARY.tif	299_21_0120_F_07	F	aPVT	fed	237803	8.941	2.12611e+06	4441335	18.6766
C1-aPVT_273_slide1_slice6_-095_PVT.tif-BINARY.tif:C1-aPVT_273_slide1_slice6_-...	299_20_0273_M_02	M	aPVT	fed	95391.9	42.543	4.05824e+06	11538750	120.961
C1-mPVT_273_slide1_slice8_-123_PVT.tif-BINARY.tif:C1-mPVT_273_slide1_slice8_-...	299_20_0273_M_02	M	mPVT	fed	125247	29.14	3.64972e+06	10377225	82.8542
C1-aPVT_274_slide1_slice4_-083_PVT.tif-BINARY.tif:C1-aPVT_274_slide1_slice4_-...	299_20_0274_M_03	M	aPVT	fed	178471	34.453	6.14883e+06	12844605	71.9703
C1-mPVT_274_slide1_slice8_-131_PVT.tif-BINARY.tif:C1-mPVT_274_slide1_slice8_-...	299_20_0274_M_03	M	mPVT	fed	119883	38.142	4.57258e+06	13001175	108.449
C1-pPVT_274_slide2_slice2_-167_PVT.tif-BINARY.tif:C1-pPVT_274_slide2_slice2_-...	299_20_0274_M_03	M	pPVT	fed	429615	11.996	5.15383e+06	10766100	25.0599
C1-aPVT_275_f_slide19_slice4_-0.83_PVT.tif-BINARY.tif	299_20_0275_F_01	F	aPVT	fed	118291	44.775	5.29653e+06	11064195	93.5337
C1-mPVT_275_f_slide19_slice1_-1.23_PVT.tif-BINARY.tif	299_20_0275_F_01	F	mPVT	fed	101102	19.964	2.01844e+06	4216425	41.7045
C1-pPVT_275_f_slide19_slice8_-1.67_PVT.tif-BINARY.tif	299_20_0275_F_01	F	pPVT	fed	94858.7	43.575	4.13344e+06	8634555	91.0255
C1-aPVT_279_slide1_slice3_-083_PVT.tif-BINARY.tif:C1-aPVT_279_slide1_slice3_-...	299_20_0279_M_02	M	aPVT	Fasted	204397	9.598	1.96186e+06	5578125	27.2906
C1-mPVT_279_slide1_slice7_-131_PVT.tif-BINARY.tif:C1-mPVT_279_slide1_slice7_-...	299_20_0279_M_02	M	mPVT	Fasted	115175	8.814	1.01514e+06	2886345	25.0606
C1-pPVT_279_slide1_slice12_-167_PVT.tif-BINARY.tif:C1-pPVT_279_slide1_slice12_...	299_20_0279_M_02	M	pPVT	Fasted	260512	6.222	1.62086e+06	3385890	12.997
C1-aPVT_280_slide1_slice6_-095_PVT.tif-BINARY.tif:C1-aPVT_280_slide1_slice6_-...	299_20_0280_M_03	M	aPVT	Fasted	224948	10.948	2.46283e+06	7002555	31.1297
C1-mPVT_280_slide1_slice8_-131_PVT.tif-BINARY.tif:C1-mPVT_280_slide1_slice8_-...	299_20_0280_M_03	M	mPVT	Fasted	119438	11.352	1.35586e+06	3855090	32.2769
C1-pPVT_280_slide2_slice3_-167_PVT.tif-BINARY.tif:C1-pPVT_280_slide2_slice3_-...	299_20_0280_M_03	M	pPVT	Fasted	256035	9.554	2.44606e+06	5109690	19.957
C1-aPVT_281_f_slide11_slice3_-0.95_PVT.tif-BINARY.tif	299_20_0281_F_01	F	aPVT	fed	205488	8.465	1.73951e+06	3633750	17.6835
C1-mPVT_281_f_slide11_slice6_-1.31_PVT.tif-BINARY.tif	299_20_0281_F_01	F	mPVT	fed	115029	7.211	829472	1732725	15.0634
C1-pPVT_281_f_slide11_slice10_-1.79_PVT.tif-BINARY.tif	299_20_0281_F_01	F	pPVT	fed	411751	5.387	2.21791e+06	4633095	11.2522
C1-aPVT_285_f_slide14_slice3_-0.83_PVT.tif-BINARY.tif	299_20_0285_F_05	F	aPVT	fed	160958	6.183	995244	2079015	12.9165
C1-mPVT_285_f_slide14_slice7_-1.31_PVT.tif-BINARY.tif	299_20_0285_F_05	F	mPVT	fed	92273.6	10.616	979619	2046375	22.1772
C1-pPVT_285_f_slide14_slice10_-1.67_PVT.tif-BINARY.tif	299_20_0285_F_05	F	pPVT	fed	182937	9.276	1.69693e+06	4824855	26.3745
C1-aPVT_289_f_slide4_slice4_-0.95_PVT.tif-BINARY.tif	299_20_0289_F_09	F	aPVT	Fasted	229343	4.671	1.07117e+06	2237625	9.7567
C1-mPVT_289_f_slide4_slice7_-1.31_PVT.tif-BINARY.tif	299_20_0289_F_09	F	mPVT	Fasted	107937	9	971440	2029290	18.8008
C1-pPVT_289_f_slide4_slice10_-1.67_PVT.tif-BINARY.tif	299_20_0289_F_09	F	pPVT	Fasted	125290	7.917	991948	2072130	16.5386
C1-aPVT_290_slide1_slice4_-083_PVT.tif-BINARY.tif:C1-aPVT_290_slide1_slice4_-...	299_20_0290_M_01	M	aPVT	Fasted	186357	23.262	4.3351e+06	9055815	48.594
C1-mPVT_290_slide2_slice1_-131_PVT.tif-BINARY.tif:C1-mPVT_290_slide2_slice1_-...	299_20_0290_M_01	M	mPVT	Fasted	87638.6	23.225	2.0354e+06	5787225	66.0351
C1-pPVT_290_slide2_slice3_-167_PVT.tif-BINARY.tif:C1-pPVT_290_slide2_slice3_-...	299_20_0290_M_01	M	pPVT	Fasted	296452	12.02	3.56325e+06	7443450	25.1085
C1-aPVT_291_slide1_slice2_-095_PVT.tif-BINARY.tif:C1-aPVT_291_slide1_slice2_-...	299_20_0291_M_02	M	aPVT	Fasted	188483	43.585	8.21504e+06	23357745	123.925
C1-mPVT_291_slide1_slice6_-123_PVT.tif-BINARY.tif:C1-mPVT_291_slide1_slice6_-...	299_20_0291_M_02	M	mPVT	Fasted	107543	43.11	4.63617e+06	13181970	122.574
C1-pPVT_291_slide2_slice2_-179-205_PVT.tif-BINARY.tif:C1-pPVT_291_slide2_slice2_-...	299_20_0291_M_02	M	pPVT	Fasted	213346	36.792	7.8494e+06	16397010	76.8564
C1-aPVT_295_slide1_slice5_-095_PVT.tif-BINARY.tif:C1-aPVT_295_slide1_slice5_-...	299_20_0295_M_06	M	aPVT	Fasted	173683	38.172	6.62977e+06	18850365	108.533
C1-mPVT_295_slide2_slice1_-131_PVT.tif-BINARY.tif:C1-mPVT_295_slide2_slice1_-...	299_20_0295_M_06	M	mPVT	Fasted	103111	35.47	3.65737e+06	7640055	74.0957
C1-pPVT_295_slide2_slice3_-167_PVT.tif-BINARY.tif:C1-pPVT_295_slide2_slice3_-...	299_20_0295_M_06	M	pPVT	Fasted	176462	28.818	5.08535e+06	10623045	60.2001
C1-aPVT_299_f_slide20_slice15_-0.71_PVT.tif-BINARY.tif	299_20_0299_F_03	F	aPVT	fed	226527	18.918	4.28554e+06	8952285	39.5197
C1-mPVT_299_f_slide20_slice1_-1.43_PVT.tif-BINARY.tif	299_20_0299_F_03	F	mPVT	fed	90152.5	25.643	2.31178e+06	4829190	53.5669
C1-pPVT_299_f_slide20_slice8_-1.67_PVT.tif-BINARY.tif	299_20_0299_F_03	F	pPVT	fed	111971	34.322	3.84304e+06	8027910	71.6963
C1-aPVT_300_f_slide6_slice2_-0.83_PVT.tif-BINARY.tif	299_20_0300_F_04	F	aPVT	Fasted	286912	24.193	6.9412e+06	14499810	50.5375
C1-mPVT_300_f_slide6_slice7_-1.43_PVT.tif-BINARY.tif	299_20_0300_F_04	F	mPVT	Fasted	134368	27.839	3.74062e+06	7813965	58.1535
C1-pPVT_300_f_slide6_slice6_-1.67_PVT.tif-BINARY.tif	299_20_0300_F_04	F	pPVT	Fasted	300612	22.818	6.85941e+06	14328960	47.666
C1-aPVT_303_f_slide8_slice2_-0.83_PVT.tif-BINARY.tif	299_20_0303_F_07	F	aPVT	Fasted	155104	32.499	5.0408e+06	10529970	67.8896
C1-pPVT_303_f_slide8_slice4_-1.67_PVT.tif-BINARY.tif	299_20_0303_F_07	F	pPVT	Fasted	108760	43.379	4.71792e+06	9855495	90.6166
C1-aPVT_304_slide1_slice4_-083_PVT.tif-BINARY.tif:C1-aPVT_304_slide1_slice4_-...	299_20_0304_M_01	M	aPVT	fed	203328	5.973	1.21448e+06	2536995	12.4773
C1-mPVT_304_slide1_slice8_-131-143_PVT.tif-BINARY.tif:C1-mPVT_304_slide1_slice8_-...	299_20_0304_M_01	M	mPVT	fed	92708.8	7.029	651650	1852830	19.9855
C1-pPVT_304_slide2_slice4_-179_PVT.tif-BINARY.tif:C1-pPVT_304_slide2_slice4_-...	299_20_0304_M_01	M	pPVT	fed	158168	7.69	1.21631e+06	2540820	16.064
C1-mPVT_305_slide1_slice7_-131_PVT.tif-BINARY.tif:C1-mPVT_305_slide1_slice7_-...	299_20_0305_M_02	M	mPVT	fed	99013.1	8.686	859988	2445195	24.6957
C1-pPVT_305_slide1_slice11_-179_PVT.tif-BINARY.tif:C1-pPVT_305_slide1_slice11_...	299_20_0305_M_02	M	pPVT	fed	208376	7.392	1.54041e+06	3217845	15.4425
C1-aPVT_306_slide1_slice4_-095_PVT.tif-BINARY.tif:C1-aPVT_306_slide1_slice4_-...	299_20_0306_M_03	M	aPVT	fed	208183	7.928	1.65047e+06	4692765	22.5415
C1-mPVT_306_slide1_slice6_-123_PVT.tif-BINARY.tif:C1-mPVT_306_slide1_slice6_-...	299_20_0306_M_03	M	mPVT	fed	99493.9	9.78	973080	2766750	27.8082
C1-pPVT_306_slide1_slice10_-179_PVT.tif-BINARY.tif:C1-pPVT_306_slide1_slice10_...	299_20_0306_M_03	M	pPVT	fed	139299	7.986	1.11243e+06	2323815	16.6822
C1-aPVT_309_f_slide16_slice5_-0.83_PVT.tif-BINARY.tif	299_20_0309_F_03	F	aPVT	Fasted	259585	8.532	2.21473e+06	4626465	17.8225
C1-mPVT_309_f_slide16_slice9_-1.23_PVT.tif-BINARY.tif	299_20_0309_F_03	F	mPVT	Fasted	166493	7.683	1.27918e+06	2672145	16.0496
C1-pPVT_309_f_slide16_slice13_-1.79_PVT.tif-BINARY.tif	299_20_0309_F_03	F	pPVT	Fasted	157596	11.406	1.79749e+06	3754875	23.8259
