# Supplementary material for: Fasting-induced activity changes in MC3R neurons of the paraventricular nucleus of the thalamus
Source: Life Sci Alliance. 2024 Aug 6;7(10):e202402754. doi: 10.26508/lsa.202402754 (PMC11303869; doi:10.26508/lsa.202402754)
Supplement: Supplementary file 8 [file LSA-2024-02754_SdataF5.xlsx]

## Sheet: Index
Tab	Contents	Manuscript figures
Thalamus_GFP	Quantification of MC3R-GFP positive cells in thalamic nuclei	Fig1
Daytime_cFOS	Quantification of cFOS, GFP and cFOS-GFP colocalised cells in the PVT of Fed v Fasted Daytime MC3R-GFP mice	Fig2, FigS1, FigS3, FigS4
Daytime_pCREB	Quantification of pCREB, GFP and pCREB-GFP colocalised cells in the PVT of Fed v Fasted Daytime MC3R-GFP mice	Fig3, Fig4, FigS2, FigS5
Daytime_AGRP	Quantification of AGRP fiber density in the PVT of Fed v Fasted Daytime MC3R-GFP mice	FigS6, FigS7
Overnight_cFOS	Quantification of cFOS, GFP and cFOS-GFP colocalised cells in the PVT of Fed v Fasted Overnight MC3R-GFP mice	Fig2, FigS1, FigS3, FigS4
Overnight_pCREB	Quantification of pCREB, GFP and pCREB-GFP colocalised cells in the PVT of Fed v Fasted Overnight MC3R-GFP mice	Fig3, Fig4, FigS2, FigS5
Overnight_AGRP	Quantification of AGRP fiber density in the PVT of Fed v Fasted Overnight MC3R-GFP mice	FigS6, FigS7
HM3D Females	Bodyweight and food intake measurements from Saline v CNO female HM3D mice	Fig5
HM3D Males	Bodyweight and food intake measurements from Saline v CNO male HM3D mice	FigsS9
HM4D Females	Bodyweight and food intake measurements from Saline v CNO female HM4D mice	Fig6
HM4D Males	Bodyweight and food intake measurements from Saline v CNO male HM4D mice	FigS10
HM3D_videoBehaviour	Video analysis of time spent in the consumption zone during refeeding: Saline v CNO HM3D mice	Fig7, FigS11, FigS12, FigS13, FigS14
HM4D_videoBehaviour	Video analysis of time spent in the consumption zone during refeeding: Saline v CNO HM3D mice	Fig7, FigS11, FigS12, FigS13, FigS14

## Sheet: HM3D Females
First round	hM3DGq Saline			hM3DGq CNO						Second round	hM3DGq Saline				hM3DGq CNO
Animal ID	21_0006_F_04	21_0014_F_03	21_0033_F_02	21_0004_F_02	21_0013_F_02	21_0022_F_03	21_0024_F_05			Animal ID	21_0004_F_02	21_0013_F_02	21_0022_F_03	21_0024_F_05	21_0006_F_04	21_0014_F_03	21_0033_F_02
BW Before Fasting (T0)	22.1	21.4	20.1	22.4	22.1	21.6	21.7			BW Before Fasting (T0)	23.5	23.6	22.6	23	23	23.4	21.3
BW 8h after Fasting (T1)	19.8	19.3	18.1	19.8	19.5	19.5	19.6			BW 8h after Fasting (T1)	20.7	21	20.1	20.8	20.7	20.7	18.8
BW 16h after Fasting (T2)	19.4	18	17.4	19.2	18.4	19	18.8			BW 16h after Fasting (T2)	20.2	20.1	19.7	20.3	20.3	19.9	17.8
	hM3DGq Saline			hM3DGq CNO							hM3DGq Saline				hM3DGq CNO
Animal ID	21_0006_F_04	21_0014_F_03	21_0033_F_02	21_0004_F_02	21_0013_F_02	21_0022_F_03	21_0024_F_05			Animal ID	21_0004_F_02	21_0013_F_02	21_0022_F_03	21_0024_F_05	21_0006_F_04	21_0014_F_03	21_0033_F_02
%BW (% initial BW) Before Fasting (T0)	1	1	1	1	1	1	1			%BW (% initial BW) Before Fasting (T0)	1	1	1	1	1	1	1
%BW (% initial BW) 8h after Fasting (T1)	0.895928	0.901869	0.900498	0.883929	0.882353	0.902778	0.903226			%BW (% initial BW) 8h after Fasting (T1)	0.880851	0.889831	0.889381	0.904348	0.9	0.884615	0.882629
%BW (% initial BW) 16h after Fasting (T2)	0.877828	0.841121	0.865672	0.857143	0.832579	0.87963	0.866359			%BW (% initial BW) 16h after Fasting (T2)	0.859574	0.851695	0.871681	0.882609	0.882609	0.850427	0.835681
	hM3DGq Saline			hM3DGq CNO							hM3DGq Saline				hM3DGq CNO
Animal ID	21_0006_F_04	21_0014_F_03	21_0033_F_02	21_0004_F_02	21_0013_F_02	21_0022_F_03	21_0024_F_05			Animal ID	21_0004_F_02	21_0013_F_02	21_0022_F_03	21_0024_F_05	21_0006_F_04	21_0014_F_03	21_0033_F_02
BW at Refeed	19.4	18	17.4	19.2	18.4	19	18.8			BW at Refeed	20.2	20.1	19.7	20.3	20.3	19.9	17.8
BW 1h after Refeed	20.9	18.9	18.5	20.6	20.2	20.6	20.5			BW 1h after Refeed	22.1	21.9	21.1	22.1	21.7	21.5	18.9
BW 4h after Refeed	21.7	20.2	18.9	21.1	20.6	21.4	20.6			BW 4h after Refeed	23.3	22.6	21.6	23.7	23	22.3	19.9
BW 12h after Refeed	22.6	21.6	20.8	22.3	22.2	22	22.2			BW 12h after Refeed	25.2	24.5	23.2	24.2	24.1	23.7	20.9
BW 24h after Refeed	22.4	22.3	20.6	23.7	22.6	21.8	22			BW 24h after Refeed	24.3	25.3	23.7	23.9	24.3	24.9	21.9
2 Days	22.6	23	21	24	23.9	22.3	21.8			2 Days	24.5	25.5	23.6	24.7	24.5	24.8	22.1
3 Days	22.7	22.9	21	23.5	24.2	22.1	22.6			3 Days	25.1	25.2	23.5	24.2	24.2	24.8	21.7
	hM3DGq Saline			hM3DGq CNO							hM3DGq Saline				hM3DGq CNO
Animal ID	21_0006_F_04	21_0014_F_03	21_0033_F_02	21_0004_F_02	21_0013_F_02	21_0022_F_03	21_0024_F_05			Animal ID	21_0004_F_02	21_0013_F_02	21_0022_F_03	21_0024_F_05	21_0006_F_04	21_0014_F_03	21_0033_F_02
%BW (% initial BW) at Refeed	1	1	1	1	1	1	1			%BW (% initial BW) at Refeed	1	1	1	1	1	1	1
%BW (% initial BW) after Refeed	1.07732	1.05	1.06322	1.07292	1.09783	1.08421	1.09043			%BW (% initial BW) after Refeed	1.09406	1.08955	1.07107	1.08867	1.06897	1.0804	1.0618
%BW (% initial BW) 4h after Refeed	1.11856	1.12222	1.08621	1.09896	1.11957	1.12632	1.09574			%BW (% initial BW) 4h after Refeed	1.15347	1.12438	1.09645	1.16749	1.133	1.1206	1.11798
%BW (% initial BW) 12h after Refeed	1.16495	1.2	1.1954	1.16146	1.20652	1.15789	1.18085			%BW (% initial BW) 12h after Refeed	1.24752	1.21891	1.17766	1.19212	1.18719	1.19095	1.17416
%BW (% initial BW) 24h after Refeed	1.15464	1.23889	1.18391	1.23438	1.22826	1.14737	1.17021			%BW (% initial BW) 24h after Refeed	1.20297	1.25871	1.20305	1.17734	1.19704	1.25126	1.23034
%BW (% initial BW) 2 Days	1.16495	1.27778	1.2069	1.25	1.29891	1.17368	1.15957			%BW (% initial BW) 2 Days	1.21287	1.26866	1.19797	1.21675	1.2069	1.24623	1.24157
%BW (% initial BW) 3 Days	1.1701	1.27222	1.2069	1.22396	1.31522	1.16316	1.20213			%BW (% initial BW) 3 Days	1.24257	1.25373	1.19289	1.19212	1.19212	1.24623	1.2191
	hM3DGq Saline			hM3DGq CNO							hM3DGq Saline				hM3DGq CNO
Animal ID	21_0006_F_04	21_0014_F_03	21_0033_F_02	21_0004_F_02	21_0013_F_02	21_0022_F_03	21_0024_F_05			Animal ID	21_0004_F_02	21_0013_F_02	21_0022_F_03	21_0024_F_05	21_0006_F_04	21_0014_F_03	21_0033_F_02
Food intake 1h	1.1	0.6	0.9	1	1.3	1.1	1			Food intake 1h	1.1	0.8	0.4	0.8	0.8	0.6	0.6
Food intake 1h~4h	1	0.9	0.6	0.6	0.7	0.7	0.5			Food intake 1h~4h	1.6	1.5	1.5	1.8	1.3	1.7	1.1
Food intake 4h~12h	2.7	2.8	3	2.9	2.8	2.9	3.2			Food intake 4h~12h	3.1	2.4	2	1.8	2.5	2.3	1.6
Food intake 12h~24h	4.9	4.8	4	5.1	4.7	3.9	5.4			Food intake 12h~24h	3.4	4.3	4.4	4.2	4	4.6	4.1
	hM3DGq Saline			hM3DGq CNO							hM3DGq Saline				hM3DGq CNO
Animal ID	21_0006_F_04	21_0014_F_03	21_0033_F_02	21_0004_F_02	21_0013_F_02	21_0022_F_03	21_0024_F_05			Animal ID	21_0004_F_02	21_0013_F_02	21_0022_F_03	21_0024_F_05	21_0006_F_04	21_0014_F_03	21_0033_F_02
Culmulative Food intake 1h	1.1	0.6	0.9	1	1.3	1.1	1			Culmulative Food intake 1h	1.1	0.8	0.4	0.8	0.8	0.6	0.6
Culmulative Food intake 4h	2.1	1.5	1.5	1.6	2	1.8	1.5			Culmulative Food intake 4h	2.7	2.3	1.9	2.6	2.1	2.3	1.7
Culmulative Food intake 12h	4.8	4.3	4.5	4.5	4.8	4.7	4.7			Culmulative Food intake 12h	5.8	4.7	3.9	4.4	4.6	4.6	3.3
Culmulative Food intake 24h	9.7	9.1	8.5	9.6	9.5	8.6	10.1			Culmulative Food intake 24h	9.2	9	8.3	8.6	8.6	9.2	7.4
Culmulative Food intake 2 days	14.3	14.9	13.3	14.9	15.9	13.6	13.9			Culmulative Food intake 2 days	14.5	15.1	13.8	13.8	14.5	15	12.3
Culmulative Food intake 3 Days	18.4	19.5	17.7	20.2	20.9	17.9	18.3			Culmulative Food intake 3 Days	19.4	20.3	18.7	18.4	18.7	19.5	17.2
