# Supplementary material for: Fasting-induced activity changes in MC3R neurons of the paraventricular nucleus of the thalamus
Source: Life Sci Alliance. 2024 Aug 6;7(10):e202402754. doi: 10.26508/lsa.202402754 (PMC11303869; doi:10.26508/lsa.202402754)
Supplement: Supplementary file 9 [file LSA-2024-02754_SdataFS9.xlsx]

## Sheet: Index
Tab	Contents	Manuscript figures
Thalamus_GFP	Quantification of MC3R-GFP positive cells in thalamic nuclei	Fig1
Daytime_cFOS	Quantification of cFOS, GFP and cFOS-GFP colocalised cells in the PVT of Fed v Fasted Daytime MC3R-GFP mice	Fig2, FigS1, FigS3, FigS4
Daytime_pCREB	Quantification of pCREB, GFP and pCREB-GFP colocalised cells in the PVT of Fed v Fasted Daytime MC3R-GFP mice	Fig3, Fig4, FigS2, FigS5
Daytime_AGRP	Quantification of AGRP fiber density in the PVT of Fed v Fasted Daytime MC3R-GFP mice	FigS6, FigS7
Overnight_cFOS	Quantification of cFOS, GFP and cFOS-GFP colocalised cells in the PVT of Fed v Fasted Overnight MC3R-GFP mice	Fig2, FigS1, FigS3, FigS4
Overnight_pCREB	Quantification of pCREB, GFP and pCREB-GFP colocalised cells in the PVT of Fed v Fasted Overnight MC3R-GFP mice	Fig3, Fig4, FigS2, FigS5
Overnight_AGRP	Quantification of AGRP fiber density in the PVT of Fed v Fasted Overnight MC3R-GFP mice	FigS6, FigS7
HM3D Females	Bodyweight and food intake measurements from Saline v CNO female HM3D mice	Fig5
HM3D Males	Bodyweight and food intake measurements from Saline v CNO male HM3D mice	FigsS9
HM4D Females	Bodyweight and food intake measurements from Saline v CNO female HM4D mice	Fig6
HM4D Males	Bodyweight and food intake measurements from Saline v CNO male HM4D mice	FigS10
HM3D_videoBehaviour	Video analysis of time spent in the consumption zone during refeeding: Saline v CNO HM3D mice	Fig7, FigS11, FigS12, FigS13, FigS14
HM4D_videoBehaviour	Video analysis of time spent in the consumption zone during refeeding: Saline v CNO HM3D mice	Fig7, FigS11, FigS12, FigS13, FigS14

## Sheet: HM3D Males
First round	hM3DGq Saline			hM3DGq CNO						Second round	hM3DGq Saline				hM3DGq CNO
Animal ID	21_0012_M_07	21_0018_M_03	21_0031_M_03	21_0028_M_03	21_0011_M_06	21_0030_M_02	21_0032_M_04			Animal ID	21_0028_M_03	21_0011_M_06	21_0030_M_02	21_0032_M_04	21_0012_M_07	21_0018_M_03	21_0031_M_03
BW Before Fasting (T0)	25.2	26.4	27.5	26.6	25.6	27.4	27			BW Before Fasting (T0)	28.4	27	28.8	28.1	25.9	26.2	28.2
BW 8h after Fasting (T1)	22.3	23.5	24.5	23.6	23	24.8	23.8			BW 8h after Fasting (T1)	25.5	23.7	26.3	24.8	23.7	23.9	25.7
BW 16h after Fasting (T2)	21.6	22.6	23.5	23.1	22.3	24.2	23			BW 16h after Fasting (T2)	25	23.1	25.8	24.1	23	23.2	24.9
	hM3DGq Saline			hM3DGq CNO							hM3DGq Saline				hM3DGq CNO
Animal ID	21_0012_M_07	21_0018_M_03	21_0031_M_03	21_0028_M_03	21_0011_M_06	21_0030_M_02	21_0032_M_04			Animal ID	21_0028_M_03	21_0011_M_06	21_0030_M_02	21_0032_M_04	21_0012_M_07	21_0018_M_03	21_0031_M_03
%BW (% initial BW) Before Fasting (T0)	1	1	1	1	1	1	1			%BW (% initial BW) Before Fasting (T0)	1	1	1	1	1	1	1
%BW (% initial BW) 8h after Fasting (T1)	0.884921	0.890152	0.890909	0.887218	0.898438	0.905109	0.881481			%BW (% initial BW) 8h after Fasting (T1)	0.897887	0.877778	0.913194	0.882562	0.915058	0.912214	0.911348
%BW (% initial BW) 16h after Fasting (T2)	0.857143	0.856061	0.854545	0.868421	0.871094	0.883212	0.851852			%BW (% initial BW) 16h after Fasting (T2)	0.880282	0.855556	0.895833	0.857651	0.888031	0.885496	0.882979
	hM3DGq Saline			hM3DGq CNO							hM3DGq Saline				hM3DGq CNO
Animal ID	21_0012_M_07	21_0018_M_03	21_0031_M_03	21_0028_M_03	21_0011_M_06	21_0030_M_02	21_0032_M_04			Animal ID	21_0028_M_03	21_0011_M_06	21_0030_M_02	21_0032_M_04	21_0012_M_07	21_0018_M_03	21_0031_M_03
BW at Refeed	21.6	22.6	23.5	23.1	22.3	24.2	23			BW at Refeed	25	23.1	25.8	24.1	23	23.2	24.9
BW 1h after Refeed	23.1	23.6	25.2	24.5	23.6	25.4	24.5			BW 1h after Refeed	26.7	23.8	27.1	25.6	24.4	24.7	26.4
BW 4h after Refeed	23.6	24.7	26.7	25.1	24	25.8	25.7			BW 4h after Refeed	27.2	25.3	28	26.3	25.4	26	28
BW 12h after Refeed	24.8	26.5	28.5	27.1	26	27.3	27.3			BW 12h after Refeed	29.4	27.1	29.4	28.6	27.4	27.5	29.5
BW 24h after Refeed	25.6	26.8	28.2	27.6	26.6	28.5	27.5			BW 24h after Refeed	29.2	27	29.6	28.5	26.9	27.4	29.6
2 Days	26	27.3	28.8	28	26.9	29	27.7			2 Days	29.2	27.7	30.1	28.7	27.5	28.1	29.9
3 Days	26	27.2	28.9	28	26.9	29.5	28.3			3 Days	29.7	28.1	30.3	29.1	27.7	28	30.3
	hM3DGq Saline			hM3DGq CNO							hM3DGq Saline				hM3DGq CNO
Animal ID	21_0012_M_07	21_0018_M_03	21_0031_M_03	21_0028_M_03	21_0011_M_06	21_0030_M_02	21_0032_M_04			Animal ID	21_0028_M_03	21_0011_M_06	21_0030_M_02	21_0032_M_04	21_0012_M_07	21_0018_M_03	21_0031_M_03
%BW (% initial BW) at Refeed	1	1	1	1	1	1	1			%BW (% initial BW) at Refeed	1	1	1	1	1	1	1
%BW (% initial BW) after Refeed	1.06944	1.04425	1.07234	1.06061	1.0583	1.04959	1.06522			%BW (% initial BW) after Refeed	1.068	1.0303	1.05039	1.06224	1.06087	1.06466	1.06024
%BW (% initial BW) 4h after Refeed	1.09259	1.09292	1.13617	1.08658	1.07623	1.06612	1.11739			%BW (% initial BW) 4h after Refeed	1.088	1.09524	1.08527	1.09129	1.10435	1.12069	1.1245
%BW (% initial BW) 12h after Refeed	1.14815	1.17257	1.21277	1.17316	1.16592	1.1281	1.18696			%BW (% initial BW) 12h after Refeed	1.176	1.17316	1.13953	1.18672	1.1913	1.18534	1.18474
%BW (% initial BW) 24h after Refeed	1.18519	1.18584	1.2	1.19481	1.19283	1.17769	1.19565			%BW (% initial BW) 24h after Refeed	1.168	1.16883	1.14729	1.18257	1.16957	1.18103	1.18876
%BW (% initial BW) 2 Days	1.2037	1.20796	1.22553	1.21212	1.20628	1.19835	1.20435			%BW (% initial BW) 2 Days	1.168	1.19913	1.16667	1.19087	1.19565	1.21121	1.2008
%BW (% initial BW) 3 Days	1.2037	1.20354	1.22979	1.21212	1.20628	1.21901	1.23043			%BW (% initial BW) 3 Days	1.188	1.21645	1.17442	1.20747	1.20435	1.2069	1.21687
	hM3DGq Saline			hM3DGq CNO							hM3DGq Saline				hM3DGq CNO
Animal ID	21_0012_M_07	21_0018_M_03	21_0031_M_03	21_0028_M_03	21_0011_M_06	21_0030_M_02	21_0032_M_04			Animal ID	21_0028_M_03	21_0011_M_06	21_0030_M_02	21_0032_M_04	21_0012_M_07	21_0018_M_03	21_0031_M_03
Food intake 1h	1.3	0.8	1.8	1.2	0.9	1.4	1.4			Food intake 1h	1	0.7	1.1	1.4	1	0.8	1.1
Food intake 1h~4h	0.7	1.1	1.1	0.8	0.4	0.9	1.5			Food intake 1h~4h	1.2	1.2	1.7	1.6	1.4	2	1.8
Food intake 4h~12h	2.3	3	2.1	2.6	2.7	4.2	3.9			Food intake 4h~12h	2.7	2.2	2.7	4.4	2.9	2.3	2.4
Food intake 12h~24h	4.4	4.2	3.9	3.9	4	4.2	3.9			Food intake 12h~24h	3.7	3.9	3.8	3	2.9	3.8	4.1
	hM3DGq Saline			hM3DGq CNO							hM3DGq Saline				hM3DGq CNO
Animal ID	21_0012_M_07	21_0018_M_03	21_0031_M_03	21_0028_M_03	21_0011_M_06	21_0030_M_02	21_0032_M_04			Animal ID	21_0028_M_03	21_0011_M_06	21_0030_M_02	21_0032_M_04	21_0012_M_07	21_0018_M_03	21_0031_M_03
Culmulative Food intake 1h	1.3	0.8	1.8	1.2	0.9	1.4	1.4			Culmulative Food intake 1h	1	0.7	1.1	1.4	1	0.8	1.1
Culmulative Food intake 4h	2	1.9	2.9	2	1.3	2.3	2.9			Culmulative Food intake 4h	2.2	1.9	2.8	3	2.4	2.8	2.9
Culmulative Food intake 12h	4.3	4.9	5	4.6	4	6.5	6.8			Culmulative Food intake 12h	4.9	4.1	5.5	7.4	5.3	5.1	5.3
Culmulative Food intake 24h	8.7	9.1	8.9	8.5	8	10.7	10.7			Culmulative Food intake 24h	8.6	8	9.3	10.4	8.2	8.9	9.4
Culmulative Food intake 2 days	15.1	15	15.5	13.9	13.9	18.4	18.1			Culmulative Food intake 2 days	13.6	13.4	14.5	16.3	14.3	14	15
Culmulative Food intake 3 Days	19.8	20.2	21	18.7	18.5	25.1	24.7			Culmulative Food intake 3 Days	19	18.2	19.6	22.9	18.6	18.7	20.2
