# Supplementary material for: Fasting-induced activity changes in MC3R neurons of the paraventricular nucleus of the thalamus
Source: Life Sci Alliance. 2024 Aug 6;7(10):e202402754. doi: 10.26508/lsa.202402754 (PMC11303869; doi:10.26508/lsa.202402754)
Supplement: Supplementary file 11 [file LSA-2024-02754_SdataFS10.xlsx]

## Sheet: Index
Tab	Contents	Manuscript figures
Thalamus_GFP	Quantification of MC3R-GFP positive cells in thalamic nuclei	Fig1
Daytime_cFOS	Quantification of cFOS, GFP and cFOS-GFP colocalised cells in the PVT of Fed v Fasted Daytime MC3R-GFP mice	Fig2, FigS1, FigS3, FigS4
Daytime_pCREB	Quantification of pCREB, GFP and pCREB-GFP colocalised cells in the PVT of Fed v Fasted Daytime MC3R-GFP mice	Fig3, Fig4, FigS2, FigS5
Daytime_AGRP	Quantification of AGRP fiber density in the PVT of Fed v Fasted Daytime MC3R-GFP mice	FigS6, FigS7
Overnight_cFOS	Quantification of cFOS, GFP and cFOS-GFP colocalised cells in the PVT of Fed v Fasted Overnight MC3R-GFP mice	Fig2, FigS1, FigS3, FigS4
Overnight_pCREB	Quantification of pCREB, GFP and pCREB-GFP colocalised cells in the PVT of Fed v Fasted Overnight MC3R-GFP mice	Fig3, Fig4, FigS2, FigS5
Overnight_AGRP	Quantification of AGRP fiber density in the PVT of Fed v Fasted Overnight MC3R-GFP mice	FigS6, FigS7
HM3D Females	Bodyweight and food intake measurements from Saline v CNO female HM3D mice	Fig5
HM3D Males	Bodyweight and food intake measurements from Saline v CNO male HM3D mice	FigsS9
HM4D Females	Bodyweight and food intake measurements from Saline v CNO female HM4D mice	Fig6
HM4D Males	Bodyweight and food intake measurements from Saline v CNO male HM4D mice	FigS10
HM3D_videoBehaviour	Video analysis of time spent in the consumption zone during refeeding: Saline v CNO HM3D mice	Fig7, FigS11, FigS12, FigS13, FigS14
HM4D_videoBehaviour	Video analysis of time spent in the consumption zone during refeeding: Saline v CNO HM3D mice	Fig7, FigS11, FigS12, FigS13, FigS14

## Sheet: HM4D Males
First round	hM4DGi Saline					hM4DGi CNO							Second round	hM4DGi Saline					hM4DGi CNO
Animal ID	22_0047_M_03	22_0054_M_03	22_0056_M_05	22_0065_M_06	22_0086_M_03	22_0053_M_02	22_0055_M_04	22_0062_M_03	22_0077_M_05	22_0087_M_04			Animal ID	22_0053_M_02	22_0055_M_04	22_0062_M_03	22_0077_M_05	22_0087_M_04	22_0047_M_03	22_0054_M_03	22_0056_M_05	22_0065_M_06	22_0086_M_03
BW Before Fasting (T0)	26.8	26.3	25.3	24.5	26.9	26.9	25.7	27.3	27.2	24.8			BW Before Fasting (T0)	28	27.9	28.3	29	26.3	28.5	26.9	27.3	24.8	28.9
BW 8h after Fasting (T1)	24.3	23.6	22.9	21.2	23.7	24.1	22.9	23.9	23.7	22			BW 8h after Fasting (T1)	25.1	25.1	25.6	25.4	23.5	26.1	23.7	24.2	22	26.4
BW 16h after Fasting (T2)	24.1	22.6	22.2	20.8	22.6	23.3	22.3	23	22.9	21.5			BW 16h after Fasting (T2)	24.6	24.8	25	24.9	23.1	25.4	23.2	23.6	21.8	25.6
	hM4DGi Saline					hM4DGi CNO								hM4DGi Saline					hM4DGi CNO
Animal ID	22_0047_M_03	22_0054_M_03	22_0056_M_05	22_0065_M_06	22_0086_M_03	22_0053_M_02	22_0055_M_04	22_0062_M_03	22_0077_M_05	22_0087_M_04			Animal ID	22_0053_M_02	22_0055_M_04	22_0062_M_03	22_0077_M_05	22_0087_M_04	22_0047_M_03	22_0054_M_03	22_0056_M_05	22_0065_M_06	22_0086_M_03
%BW (% initial BW) Before Fasting (T0)	1	1	1	1	1	1	1	1	1	1			%BW (% initial BW) Before Fasting (T0)	1	1	1	1	1	1	1	1	1	1
%BW (% initial BW) 8h after Fasting (T1)	0.906716	0.897338	0.905138	0.865306	0.881041	0.895911	0.891051	0.875458	0.871324	0.887097			%BW (% initial BW) 8h after Fasting (T1)	0.896429	0.899642	0.904594	0.875862	0.893536	0.915789	0.881041	0.886447	0.887097	0.913495
%BW (% initial BW) 16h after Fasting (T2)	0.899254	0.859316	0.87747	0.84898	0.840149	0.866171	0.867704	0.842491	0.841912	0.866935			%BW (% initial BW) 16h after Fasting (T2)	0.878571	0.888889	0.883392	0.858621	0.878327	0.891228	0.862454	0.864469	0.879032	0.885813
	hM4DGi Saline					hM4DGi CNO								hM4DGi Saline					hM4DGi CNO
Animal ID	22_0047_M_03	22_0054_M_03	22_0056_M_05	22_0065_M_06	22_0086_M_03	22_0053_M_02	22_0055_M_04	22_0062_M_03	22_0077_M_05	22_0087_M_04			Animal ID	22_0053_M_02	22_0055_M_04	22_0062_M_03	22_0077_M_05	22_0087_M_04	22_0047_M_03	22_0054_M_03	22_0056_M_05	22_0065_M_06	22_0086_M_03
BW at Refeed	24.1	22.6	22.2	20.8	22.6	23.3	22.3	23	22.9	21.5			BW at Refeed	24.6	24.8	25	24.9	23.1	25.4	23.2	23.6	21.8	25.6
BW 1h after Refeed	25.4	23.4	23.6	22.1	23.2	24.3	23.4	24	24.4	23			BW 1h after Refeed	26.2	26.4	26.5	26.6	24.3	27.1	24.8	25	23.7	26.6
BW 4h after Refeed	25.7	24.3	24	22.9	24.1	25.2	24.1	24.6	25.2	23.2			BW 4h after Refeed	26.1	26.8	27.2	27.3	25.4	27.3	25.2	25.5	23.7	26.9
BW 12h after Refeed	27.4	24.9	25.2	24.4	26.1	25.8	24.9	27.1	27.8	25.1			BW 12h after Refeed	28.6	29.1	29	29.9	26.1	28.8	26.6	26.6	25.6	29
BW 24h after Refeed	27.2	24.8	24.9	24.5	26.3	26.5	24.3	27.9	28	25.3			BW 24h after Refeed	28.2	28.9	28.7	29.1	26.4	29.3	27.5	27.5	24.4	29
2 Days	28.1	26.5	26.1	24.7	27.5	27.3	26.3	28.5	28.3	26.1			2 Days	28.9	28.9	28	29.7	27	29.3	28.2	27.8	24.9	29
3 Days	28.1	26.7	25.7	24.8	27.9	27.2	26.6	28.3	28.3	25.8			3 Days	28.6	28.8	28.4	29.9	27.5	29.2	27.8	28.3	24.8	29.6
	hM4DGi Saline					hM4DGi CNO								hM4DGi Saline					hM4DGi CNO
Animal ID	22_0047_M_03	22_0054_M_03	22_0056_M_05	22_0065_M_06	22_0086_M_03	22_0053_M_02	22_0055_M_04	22_0062_M_03	22_0077_M_05	22_0087_M_04			Animal ID	22_0053_M_02	22_0055_M_04	22_0062_M_03	22_0077_M_05	22_0087_M_04	22_0047_M_03	22_0054_M_03	22_0056_M_05	22_0065_M_06	22_0086_M_03
%BW (% initial BW) at Refeed	1	1	1	1	1	1	1	1	1	1			%BW (% initial BW) at Refeed	1	1	1	1	1	1	1	1	1	1
%BW (% initial BW) after Refeed	1.05394	1.0354	1.06306	1.0625	1.02655	1.04292	1.04933	1.04348	1.0655	1.06977			%BW (% initial BW) after Refeed	1.06504	1.06452	1.06	1.06827	1.05195	1.06693	1.06897	1.05932	1.08716	1.03906
%BW (% initial BW) 4h after Refeed	1.06639	1.07522	1.08108	1.10096	1.06637	1.08155	1.08072	1.06957	1.10044	1.07907			%BW (% initial BW) 4h after Refeed	1.06098	1.08065	1.088	1.09639	1.09957	1.0748	1.08621	1.08051	1.08716	1.05078
%BW (% initial BW) 12h after Refeed	1.13693	1.10177	1.13514	1.17308	1.15487	1.1073	1.11659	1.17826	1.21397	1.16744			%BW (% initial BW) 12h after Refeed	1.1626	1.17339	1.16	1.2008	1.12987	1.13386	1.14655	1.12712	1.17431	1.13281
%BW (% initial BW) 24h after Refeed	1.12863	1.09735	1.12162	1.17788	1.16372	1.13734	1.08969	1.21304	1.22271	1.17674			%BW (% initial BW) 24h after Refeed	1.14634	1.16532	1.148	1.16867	1.14286	1.15354	1.18534	1.16525	1.11927	1.13281
%BW (% initial BW) 2 Days	1.16598	1.17257	1.17568	1.1875	1.21681	1.17167	1.17937	1.23913	1.23581	1.21395			%BW (% initial BW) 2 Days	1.1748	1.16532	1.12	1.19277	1.16883	1.15354	1.21552	1.17797	1.1422	1.13281
%BW (% initial BW) 3 Days	1.16598	1.18142	1.15766	1.19231	1.23451	1.16738	1.19283	1.23043	1.23581	1.2			%BW (% initial BW) 3 Days	1.1626	1.16129	1.136	1.2008	1.19048	1.14961	1.19828	1.19915	1.13761	1.15625
	hM4DGi Saline					hM4DGi CNO								hM4DGi Saline					hM4DGi CNO
Animal ID	22_0047_M_03	22_0054_M_03	22_0056_M_05	22_0065_M_06	22_0086_M_03	22_0053_M_02	22_0055_M_04	22_0062_M_03	22_0077_M_05	22_0087_M_04			Animal ID	22_0053_M_02	22_0055_M_04	22_0062_M_03	22_0077_M_05	22_0087_M_04	22_0047_M_03	22_0054_M_03	22_0056_M_05	22_0065_M_06	22_0086_M_03
Food intake 1h	0.8	0.6	0.9	1.3	0.6	0.7	0.6	0.9	1	1.2			Food intake 1h	0.9	1.2	1	1.3	1	1.3	1.6	0.9	1.3	0.8
Food intake 1h~4h	0.5	0.6	0.9	0.5	1	0.7	0.6	0.8	1	0.6			Food intake 1h~4h	0	0.4	0.3	0.9	1.5	0.3	0	0.3	-0.1	0.2
Food intake 4h~12h	3.2	3	3.5	3.3	3.5	2.6	3.4	3.5	4.9	3.8			Food intake 4h~12h	2.8	3.3	2.6	2.9	2.5	3.1	3	4.9	3.6	2.9
Food intake 12h~24h	2.7	3.4	3.2	3.1	2.9	3.1	2.6	4.3	6.3	3.2			Food intake 12h~24h	3.3	3.5	3.7	3.9	3.1	3.8	4.6	2	2.5	3.5
	hM4DGi Saline					hM4DGi CNO								hM4DGi Saline					hM4DGi CNO
Animal ID	22_0047_M_03	22_0054_M_03	22_0056_M_05	22_0065_M_06	22_0086_M_03	22_0053_M_02	22_0055_M_04	22_0062_M_03	22_0077_M_05	22_0087_M_04			Animal ID	22_0053_M_02	22_0055_M_04	22_0062_M_03	22_0077_M_05	22_0087_M_04	22_0047_M_03	22_0054_M_03	22_0056_M_05	22_0065_M_06	22_0086_M_03
Culmulative Food intake 1h	0.8	0.6	0.9	1.3	0.6	0.7	0.6	0.9	1	1.2			Culmulative Food intake 1h	0.9	1.2	1	1.3	1	1.3	1.6	0.9	1.3	0.8
Culmulative Food intake 4h	1.3	1.2	1.8	1.8	1.6	1.4	1.2	1.7	2	1.8			Culmulative Food intake 4h	0.9	1.6	1.3	2.2	2.5	1.6	1.6	1.2	1.2	1
Culmulative Food intake 12h	4.5	4.2	5.3	5.1	5.1	4	4.6	5.2	6.9	5.6			Culmulative Food intake 12h	3.7	4.9	3.9	5.1	5	4.7	4.6	6.1	4.8	3.9
Culmulative Food intake 24h	7.2	7.6	8.5	8.2	8	7.1	7.2	9.5	13.2	8.8			Culmulative Food intake 24h	7	8.4	7.6	9	8.1	8.5	9.2	8.1	7.3	7.4
Culmulative Food intake 2 days	13.2	13.8	14.9	14.1	13.6	12.3	12.8	15.7	18.9	15.5			Culmulative Food intake 2 days	12.7	13.8	12.8	16.1	14.2	14.5	15	14.3	11.5	12.4
Culmulative Food intake 3 Days	18.2	19	19.8	20.9	19.5	16.2	18	21.8	24.6	21.9			Culmulative Food intake 3 Days	16.8	18.1	16.7	20.6	19	18.4	19.1	18.6	14.9	16.8
