# Supplementary material for: Fasting-induced activity changes in MC3R neurons of the paraventricular nucleus of the thalamus
Source: Life Sci Alliance. 2024 Aug 6;7(10):e202402754. doi: 10.26508/lsa.202402754 (PMC11303869; doi:10.26508/lsa.202402754)
Supplement: Supplementary file 12 [file LSA-2024-02754_SdataF7.1_FS11.1_FS12.1_FS13.1_FS14.1.xlsx]

## Sheet: Index
Tab	Contents	Manuscript figures
Thalamus_GFP	Quantification of MC3R-GFP positive cells in thalamic nuclei	Fig1
Daytime_cFOS	Quantification of cFOS, GFP and cFOS-GFP colocalised cells in the PVT of Fed v Fasted Daytime MC3R-GFP mice	Fig2, FigS1, FigS3, FigS4
Daytime_pCREB	Quantification of pCREB, GFP and pCREB-GFP colocalised cells in the PVT of Fed v Fasted Daytime MC3R-GFP mice	Fig3, Fig4, FigS2, FigS5
Daytime_AGRP	Quantification of AGRP fiber density in the PVT of Fed v Fasted Daytime MC3R-GFP mice	FigS6, FigS7
Overnight_cFOS	Quantification of cFOS, GFP and cFOS-GFP colocalised cells in the PVT of Fed v Fasted Overnight MC3R-GFP mice	Fig2, FigS1, FigS3, FigS4
Overnight_pCREB	Quantification of pCREB, GFP and pCREB-GFP colocalised cells in the PVT of Fed v Fasted Overnight MC3R-GFP mice	Fig3, Fig4, FigS2, FigS5
Overnight_AGRP	Quantification of AGRP fiber density in the PVT of Fed v Fasted Overnight MC3R-GFP mice	FigS6, FigS7
HM3D Females	Bodyweight and food intake measurements from Saline v CNO female HM3D mice	Fig5
HM3D Males	Bodyweight and food intake measurements from Saline v CNO male HM3D mice	FigsS9
HM4D Females	Bodyweight and food intake measurements from Saline v CNO female HM4D mice	Fig6
HM4D Males	Bodyweight and food intake measurements from Saline v CNO male HM4D mice	FigS10
HM3D_videoBehaviour	Video analysis of time spent in the consumption zone during refeeding: Saline v CNO HM3D mice	Fig7, FigS11, FigS12, FigS13, FigS14
HM4D_videoBehaviour	Video analysis of time spent in the consumption zone during refeeding: Saline v CNO HM3D mice	Fig7, FigS11, FigS12, FigS13, FigS14

## Sheet: HM3D_videoBehaviour
timebin	animalID	sex	treatment	round	cohort	genotype	treatment_cat	timebin_cat	fzone_avgTime	wtip_hopper_avgTime	residual_avgTime	avgDistance	avgVelocity
0	346_21_0031_M_03	Male	Saline	First	3D	TG	Saline	Phase_1	0	0	0	1.70526	1.13684
1	346_21_0031_M_03	Male	Saline	First	3D	TG	Saline	Phase_1	0	0	0	1.46165	0.97443
2	346_21_0031_M_03	Male	Saline	First	3D	TG	Saline	Phase_1	0	0	0	4.14518	2.76345
3	346_21_0031_M_03	Male	Saline	First	3D	TG	Saline	Phase_1	0	0	0	3.35887	2.23924
4	346_21_0031_M_03	Male	Saline	First	3D	TG	Saline	Phase_1	0	0	0	1.78176	1.18784
5	346_21_0031_M_03	Male	Saline	First	3D	TG	Saline	Phase_1	0	0	0	6.81118	4.54079
6	346_21_0031_M_03	Male	Saline	First	3D	TG	Saline	Phase_2	0	0	0	5.69596	3.79731
7	346_21_0031_M_03	Male	Saline	First	3D	TG	Saline	Phase_2	0	0	0	8.79076	5.86051
8	346_21_0031_M_03	Male	Saline	First	3D	TG	Saline	Phase_2	0	0	0	6.99371	4.66247
9	346_21_0031_M_03	Male	Saline	First	3D	TG	Saline	Phase_2	0	0	0	10.1544	6.76962
10	346_21_0031_M_03	Male	Saline	First	3D	TG	Saline	Phase_2	0	0	0	2.82868	1.88578
11	346_21_0031_M_03	Male	Saline	First	3D	TG	Saline	Phase_3	0	0	0	3.82705	2.55137
12	346_21_0031_M_03	Male	Saline	First	3D	TG	Saline	Phase_3	0	0	0	1.89189	1.26126
13	346_21_0031_M_03	Male	Saline	First	3D	TG	Saline	Phase_3	0	0	0	6.99337	4.66225
14	346_21_0031_M_03	Male	Saline	First	3D	TG	Saline	Phase_3	0	0	0	1.67391	1.11594
15	346_21_0031_M_03	Male	Saline	First	3D	TG	Saline	Phase_3	0	0	0	5.39018	3.59345
16	346_21_0031_M_03	Male	Saline	First	3D	TG	Saline	Phase_4	0	0	0	1.24989	0.833258
17	346_21_0031_M_03	Male	Saline	First	3D	TG	Saline	Phase_4	0	0	0	4.10155	2.73437
18	346_21_0031_M_03	Male	Saline	First	3D	TG	Saline	Phase_4	0	0	0	8.66029	5.77353
19	346_21_0031_M_03	Male	Saline	First	3D	TG	Saline	Phase_4	0	0	0	8.82391	5.88261
20	346_21_0031_M_03	Male	Saline	First	3D	TG	Saline	Phase_4	0	0	0	3.04352	2.02901
0	346_21_0032_M_04	Male	CNO	First	3D	TG	CNO	Phase_1	46.5567	7.72906	38.8276	0.191168	0.127445
1	346_21_0032_M_04	Male	CNO	First	3D	TG	CNO	Phase_1	37.867	5.27285	32.5941	5.74574	3.83049
2	346_21_0032_M_04	Male	CNO	First	3D	TG	CNO	Phase_1	9.35961	1.87137	7.48823	2.78399	1.85599
3	346_21_0032_M_04	Male	CNO	First	3D	TG	CNO	Phase_1	65.6256	8.70005	56.9256	4.09321	2.72881
4	346_21_0032_M_04	Male	CNO	First	3D	TG	CNO	Phase_1	52.3892	10.9001	41.4891	4.96447	3.30965
5	346_21_0032_M_04	Male	CNO	First	3D	TG	CNO	Phase_1	48.3202	0.224959	48.0952	0.202885	0.135257
6	346_21_0032_M_04	Male	CNO	First	3D	TG	CNO	Phase_2	3.6798	0	3.6798	0.449608	0.299739
7	346_21_0032_M_04	Male	CNO	First	3D	TG	CNO	Phase_2	6.55665	0.316913	6.23974	0.94934	0.632893
8	346_21_0032_M_04	Male	CNO	First	3D	TG	CNO	Phase_2	42.8621	3.79639	39.0657	5.18471	3.45648
9	346_21_0032_M_04	Male	CNO	First	3D	TG	CNO	Phase_2	99	34.5255	64.4745	0.136946	0.0912974
10	346_21_0032_M_04	Male	CNO	First	3D	TG	CNO	Phase_2	86.0739	15.4713	70.6026	4.69413	3.12942
11	346_21_0032_M_04	Male	CNO	First	3D	TG	CNO	Phase_3	93.3645	8.54187	84.8227	6.43702	4.29135
12	346_21_0032_M_04	Male	CNO	First	3D	TG	CNO	Phase_3	128.571	0	128.571	1.92869	1.28579
13	346_21_0032_M_04	Male	CNO	First	3D	TG	CNO	Phase_3	79.2709	7.44828	71.8227	3.43539	2.29026
14	346_21_0032_M_04	Male	CNO	First	3D	TG	CNO	Phase_3	36.5369	18.8095	17.7274	1.00644	0.670961
15	346_21_0032_M_04	Male	CNO	First	3D	TG	CNO	Phase_3	31.9458	14.0044	17.9414	4.08936	2.72624
16	346_21_0032_M_04	Male	CNO	First	3D	TG	CNO	Phase_4	63.8424	9.91872	53.9236	5.78228	3.85485
17	346_21_0032_M_04	Male	CNO	First	3D	TG	CNO	Phase_4	102.64	23.1746	79.4658	5.73001	3.82001
18	346_21_0032_M_04	Male	CNO	First	3D	TG	CNO	Phase_4	78.5369	15.1877	63.3492	1.45838	0.972254
19	346_21_0032_M_04	Male	CNO	First	3D	TG	CNO	Phase_4	46.3054	7.68966	38.6158	0.0205569	0.0137046
20	346_21_0032_M_04	Male	CNO	First	3D	TG	CNO	Phase_4	42.266	7.29228	34.9737	0	0
0	346_21_0028_M_03	Male	CNO	First	3D	TG	CNO	Phase_1	42.4975	5.28394	37.2136	11.3001	7.53343
1	346_21_0028_M_03	Male	CNO	First	3D	TG	CNO	Phase_1	65.0345	4.72003	60.3144	10.9759	7.31727
2	346_21_0028_M_03	Male	CNO	First	3D	TG	CNO	Phase_1	49.5911	4.51757	45.0736	12.2629	8.1753
3	346_21_0028_M_03	Male	CNO	First	3D	TG	CNO	Phase_1	74.9507	8.81308	66.1377	10.1723	6.78156
4	346_21_0028_M_03	Male	CNO	First	3D	TG	CNO	Phase_1	53.4384	7.42063	46.0178	10.976	7.31732
5	346_21_0028_M_03	Male	CNO	First	3D	TG	CNO	Phase_1	66.4236	4.34195	62.0817	11.1801	7.45338
6	346_21_0028_M_03	Male	CNO	First	3D	TG	CNO	Phase_2	67.4384	9.00985	58.4286	10.9462	7.29747
7	346_21_0028_M_03	Male	CNO	First	3D	TG	CNO	Phase_2	34.6158	5.70608	28.9097	11.0895	7.39303
8	346_21_0028_M_03	Male	CNO	First	3D	TG	CNO	Phase_2	111.7	9.47619	102.223	6.67132	4.44755
9	346_21_0028_M_03	Male	CNO	First	3D	TG	CNO	Phase_2	80.3695	11.081	69.2885	7.97108	5.31405
10	346_21_0028_M_03	Male	CNO	First	3D	TG	CNO	Phase_2	41.9113	5.11002	36.8013	10.3757	6.91716
11	346_21_0028_M_03	Male	CNO	First	3D	TG	CNO	Phase_3	77.9655	10.0744	67.8911	9.36989	6.24659
12	346_21_0028_M_03	Male	CNO	First	3D	TG	CNO	Phase_3	59.0099	5.65504	53.3548	5.83576	3.89051
13	346_21_0028_M_03	Male	CNO	First	3D	TG	CNO	Phase_3	68.4384	10.5993	57.8391	9.54163	6.36109
14	346_21_0028_M_03	Male	CNO	First	3D	TG	CNO	Phase_3	54.2315	12.3068	41.9247	9.50941	6.33961
15	346_21_0028_M_03	Male	CNO	First	3D	TG	CNO	Phase_3	35.9507	4.50914	31.4416	11.3519	7.56792
16	346_21_0028_M_03	Male	CNO	First	3D	TG	CNO	Phase_4	75.8227	10.549	65.2737	9.48613	6.32409
17	346_21_0028_M_03	Male	CNO	First	3D	TG	CNO	Phase_4	82.3842	17.1883	65.1959	10.1097	6.73981
18	346_21_0028_M_03	Male	CNO	First	3D	TG	CNO	Phase_4	90.1724	18.1294	72.043	9.06214	6.04143
19	346_21_0028_M_03	Male	CNO	First	3D	TG	CNO	Phase_4	57.8177	14.1784	43.6393	10.3134	6.8756
20	346_21_0028_M_03	Male	CNO	First	3D	TG	CNO	Phase_4	40.0197	4.91106	35.1086	10.4562	6.9708
0	346_21_0011_M_06	Male	CNO	First	3D	TG	CNO	Phase_1	48.734	8.56103	40.173	16.6879	11.1253
1	346_21_0011_M_06	Male	CNO	First	3D	TG	CNO	Phase_1	37.8325	9.08976	28.7427	11.6215	7.74764
2	346_21_0011_M_06	Male	CNO	First	3D	TG	CNO	Phase_1	48.6108	8.79803	39.8128	7.96596	5.31064
3	346_21_0011_M_06	Male	CNO	First	3D	TG	CNO	Phase_1	16.4335	2.58949	13.844	14.2331	9.48875
4	346_21_0011_M_06	Male	CNO	First	3D	TG	CNO	Phase_1	38.5123	6.99603	31.5163	9.3075	6.205
5	346_21_0011_M_06	Male	CNO	First	3D	TG	CNO	Phase_1	96.7833	5.63985	91.1434	4.92205	3.28137
6	346_21_0011_M_06	Male	CNO	First	3D	TG	CNO	Phase_2	14.3251	3.60783	10.7173	14.6809	9.7873
7	346_21_0011_M_06	Male	CNO	First	3D	TG	CNO	Phase_2	18.665	2.52299	16.142	11.8886	7.92575
8	346_21_0011_M_06	Male	CNO	First	3D	TG	CNO	Phase_2	50.6305	3.59496	47.0356	10.4838	6.98918
9	346_21_0011_M_06	Male	CNO	First	3D	TG	CNO	Phase_2	73.936	10.0794	63.8566	5.97094	3.98062
10	346_21_0011_M_06	Male	CNO	First	3D	TG	CNO	Phase_2	44.6158	12.7911	31.8247	10.8978	7.26519
11	346_21_0011_M_06	Male	CNO	First	3D	TG	CNO	Phase_3	51.4581	3.47838	47.9797	7.81621	5.21081
12	346_21_0011_M_06	Male	CNO	First	3D	TG	CNO	Phase_3	36.5074	5.34647	31.1609	10.8728	7.24852
13	346_21_0011_M_06	Male	CNO	First	3D	TG	CNO	Phase_3	43.5369	1.75862	41.7783	11.1117	7.4078
14	346_21_0011_M_06	Male	CNO	First	3D	TG	CNO	Phase_3	19.3892	4.09004	15.2991	9.28932	6.19288
15	346_21_0011_M_06	Male	CNO	First	3D	TG	CNO	Phase_3	50.4877	2.97099	47.5167	18.0638	12.0426
16	346_21_0011_M_06	Male	CNO	First	3D	TG	CNO	Phase_4	13.0542	2.45813	10.5961	11.7176	7.8117
17	346_21_0011_M_06	Male	CNO	First	3D	TG	CNO	Phase_4	12.7192	2.09797	10.6212	10.0047	6.66978
18	346_21_0011_M_06	Male	CNO	First	3D	TG	CNO	Phase_4	48.5222	6.4532	42.069	9.16186	6.1079
19	346_21_0011_M_06	Male	CNO	First	3D	TG	CNO	Phase_4	45.1232	8.60933	36.5138	11.629	7.75268
20	346_21_0011_M_06	Male	CNO	First	3D	TG	CNO	Phase_4	3.133	0.394089	2.73892	7.88616	5.25744
0	346_21_0012_M_07	Male	Saline	First	3D	TG	Saline	Phase_1	5.57143	0.045977	5.52545	1.18039	0.786928
1	346_21_0012_M_07	Male	Saline	First	3D	TG	Saline	Phase_1	9.36453	1.34319	8.02135	10.9668	7.31119
2	346_21_0012_M_07	Male	Saline	First	3D	TG	Saline	Phase_1	13.3498	1.90476	11.445	3.44233	2.29489
3	346_21_0012_M_07	Male	Saline	First	3D	TG	Saline	Phase_1	15.1872	2.89327	12.2939	6.67686	4.45124
4	346_21_0012_M_07	Male	Saline	First	3D	TG	Saline	Phase_1	18.5074	2.45649	16.0509	6.75268	4.50179
5	346_21_0012_M_07	Male	Saline	First	3D	TG	Saline	Phase_1	17.4778	2.60837	14.8695	11.9886	7.99237
6	346_21_0012_M_07	Male	Saline	First	3D	TG	Saline	Phase_2	27.9458	1.75205	26.1938	4.66597	3.11065
7	346_21_0012_M_07	Male	Saline	First	3D	TG	Saline	Phase_2	17.4532	2.07882	15.3744	7.3693	4.91287
8	346_21_0012_M_07	Male	Saline	First	3D	TG	Saline	Phase_2	16.8571	1.74466	15.1125	12.2537	8.16916
9	346_21_0012_M_07	Male	Saline	First	3D	TG	Saline	Phase_2	12.9064	0.655172	12.2512	5.97613	3.98409
10	346_21_0012_M_07	Male	Saline	First	3D	TG	Saline	Phase_2	42.7833	0	42.7833	5.07283	3.38189
11	346_21_0012_M_07	Male	Saline	First	3D	TG	Saline	Phase_3	13.532	3.14122	10.3908	12.1376	8.09172
12	346_21_0012_M_07	Male	Saline	First	3D	TG	Saline	Phase_3	14.7291	3.38752	11.3415	19.9218	13.2812
13	346_21_0012_M_07	Male	Saline	First	3D	TG	Saline	Phase_3	37.9261	3.7422	34.1839	3.83644	2.55763
14	346_21_0012_M_07	Male	Saline	First	3D	TG	Saline	Phase_3	31.3744	2.08374	29.2906	4.66029	3.10686
15	346_21_0012_M_07	Male	Saline	First	3D	TG	Saline	Phase_3	38.8424	2.20361	36.6388	3.87256	2.58171
16	346_21_0012_M_07	Male	Saline	First	3D	TG	Saline	Phase_4	23.3892	2.64696	20.7422	7.84807	5.23205
17	346_21_0012_M_07	Male	Saline	First	3D	TG	Saline	Phase_4	20.1823	3.14122	17.0411	13.0871	8.72476
18	346_21_0012_M_07	Male	Saline	First	3D	TG	Saline	Phase_4	18.2463	3.12972	15.1166	9.69883	6.46589
19	346_21_0012_M_07	Male	Saline	First	3D	TG	Saline	Phase_4	6.36453	0.699507	5.66502	10.4199	6.94659
20	346_21_0012_M_07	Male	Saline	First	3D	TG	Saline	Phase_4	40.468	4.09031	36.3777	3.68556	2.45704
0	346_21_0018_M_03	Male	Saline	First	3D	TG	Saline	Phase_1	41.4778	3.97044	37.5074	10.0901	6.72675
1	346_21_0018_M_03	Male	Saline	First	3D	TG	Saline	Phase_1	66.1232	8.25205	57.8711	9.38587	6.25724
2	346_21_0018_M_03	Male	Saline	First	3D	TG	Saline	Phase_1	16.4335	0.938697	15.4948	3.70993	2.47328
3	346_21_0018_M_03	Male	Saline	First	3D	TG	Saline	Phase_1	105.512	4.97592	100.536	4.15925	2.77283
4	346_21_0018_M_03	Male	Saline	First	3D	TG	Saline	Phase_1	31.7537	3.63875	28.1149	4.54997	3.03331
5	346_21_0018_M_03	Male	Saline	First	3D	TG	Saline	Phase_1	45.1133	5.05309	40.0602	5.56232	3.70821
6	346_21_0018_M_03	Male	Saline	First	3D	TG	Saline	Phase_2	77.4286	4.71374	72.7148	6.56198	4.37465
7	346_21_0018_M_03	Male	Saline	First	3D	TG	Saline	Phase_2	141.655	2.50739	139.148	2.00069	1.3338
8	346_21_0018_M_03	Male	Saline	First	3D	TG	Saline	Phase_2	149.936	0	149.936	1.06932	0.712881
9	346_21_0018_M_03	Male	Saline	First	3D	TG	Saline	Phase_2	74.3744	9.07061	65.3038	5.90737	3.93825
10	346_21_0018_M_03	Male	Saline	First	3D	TG	Saline	Phase_2	65.8374	2.05528	63.7822	5.63141	3.75427
11	346_21_0018_M_03	Male	Saline	First	3D	TG	Saline	Phase_3	137.926	7.03229	130.894	3.78666	2.52444
12	346_21_0018_M_03	Male	Saline	First	3D	TG	Saline	Phase_3	32.4828	3.48057	29.0022	7.40517	4.93678
13	346_21_0018_M_03	Male	Saline	First	3D	TG	Saline	Phase_3	48.9163	4.81259	44.1037	6.95365	4.63576
14	346_21_0018_M_03	Male	Saline	First	3D	TG	Saline	Phase_3	120.749	9.59496	111.154	6.35809	4.23873
15	346_21_0018_M_03	Male	Saline	First	3D	TG	Saline	Phase_3	128.232	9.82923	118.402	6.19044	4.12696
16	346_21_0018_M_03	Male	Saline	First	3D	TG	Saline	Phase_4	132.296	8.54351	123.752	5.70547	3.80365
17	346_21_0018_M_03	Male	Saline	First	3D	TG	Saline	Phase_4	81.9409	11.387	70.5539	5.84361	3.89574
18	346_21_0018_M_03	Male	Saline	First	3D	TG	Saline	Phase_4	45.0788	3.98084	41.098	6.46844	4.31229
19	346_21_0018_M_03	Male	Saline	First	3D	TG	Saline	Phase_4	49.7291	7.27915	42.4499	7.18944	4.79296
20	346_21_0018_M_03	Male	Saline	First	3D	TG	Saline	Phase_4	59.197	4.59387	54.6032	3.04953	2.03302
0	346_21_0030_M_02	Male	CNO	First	3D	TG	CNO	Phase_1	55.8325	5.73098	50.1015	11.1786	7.45243
1	346_21_0030_M_02	Male	CNO	First	3D	TG	CNO	Phase_1	59.4236	12.5621	46.8615	8.68633	5.79088
2	346_21_0030_M_02	Male	CNO	First	3D	TG	CNO	Phase_1	34.9212	5.22085	29.7003	9.08102	6.05401
3	346_21_0030_M_02	Male	CNO	First	3D	TG	CNO	Phase_1	31	2.37384	28.6262	7.56299	5.042
4	346_21_0030_M_02	Male	CNO	First	3D	TG	CNO	Phase_1	103.867	14.029	89.838	4.58028	3.05352
5	346_21_0030_M_02	Male	CNO	First	3D	TG	CNO	Phase_1	63.9606	4.34045	59.6201	8.25141	5.50094
6	346_21_0030_M_02	Male	CNO	First	3D	TG	CNO	Phase_2	69.1379	5.57526	63.5627	8.44444	5.62963
7	346_21_0030_M_02	Male	CNO	First	3D	TG	CNO	Phase_2	26.4483	2.07225	24.376	3.64647	2.43098
8	346_21_0030_M_02	Male	CNO	First	3D	TG	CNO	Phase_2	53.2906	4.00219	49.2885	7.25517	4.83678
9	346_21_0030_M_02	Male	CNO	First	3D	TG	CNO	Phase_2	31.4581	1.46579	29.9923	6.82856	4.55237
10	346_21_0030_M_02	Male	CNO	First	3D	TG	CNO	Phase_2	106.291	7.78325	98.5074	4.83971	3.22648
11	346_21_0030_M_02	Male	CNO	First	3D	TG	CNO	Phase_3	91.9064	12.243	79.6634	6.80026	4.53351
12	346_21_0030_M_02	Male	CNO	First	3D	TG	CNO	Phase_3	64.5813	3.60153	60.9797	7.54217	5.02812
13	346_21_0030_M_02	Male	CNO	First	3D	TG	CNO	Phase_3	86.5271	6.15627	80.3708	5.79945	3.8663
14	346_21_0030_M_02	Male	CNO	First	3D	TG	CNO	Phase_3	117.507	0.543514	116.964	3.4148	2.27653
15	346_21_0030_M_02	Male	CNO	First	3D	TG	CNO	Phase_3	86.7488	5.00493	81.7438	4.69788	3.13192
16	346_21_0030_M_02	Male	CNO	First	3D	TG	CNO	Phase_4	5.9803	1.47236	4.50794	4.50394	3.00263
17	346_21_0030_M_02	Male	CNO	First	3D	TG	CNO	Phase_4	3.65517	1.1341	2.52107	3.04638	2.03092
18	346_21_0030_M_02	Male	CNO	First	3D	TG	CNO	Phase_4	38.6798	4.69184	33.988	6.30476	4.20317
19	346_21_0030_M_02	Male	CNO	First	3D	TG	CNO	Phase_4	34.5222	4.4751	30.0471	5.4381	3.6254
20	346_21_0030_M_02	Male	CNO	First	3D	TG	CNO	Phase_4	49.2118	6.13082	43.081	3.32201	2.21467
0	346_21_0004_F_02	Female	CNO	First	3D	TG	CNO	Phase_1	59.2095	9.59577	49.6138	7.32517	4.88345
1	346_21_0004_F_02	Female	CNO	First	3D	TG	CNO	Phase_1	64.1048	10.5159	53.5889	6.67586	4.45058
2	346_21_0004_F_02	Female	CNO	First	3D	TG	CNO	Phase_1	25.1333	4.19894	20.9344	7.33933	4.89288
3	346_21_0004_F_02	Female	CNO	First	3D	TG	CNO	Phase_1	14.819	1.05714	13.7619	6.11912	4.07941
4	346_21_0004_F_02	Female	CNO	First	3D	TG	CNO	Phase_1	46.2286	8.26667	37.9619	6.15999	4.10666
5	346_21_0004_F_02	Female	CNO	First	3D	TG	CNO	Phase_1	73.6667	9.49048	64.1762	6.54003	4.36002
6	346_21_0004_F_02	Female	CNO	First	3D	TG	CNO	Phase_2	7.57143	3.63175	3.93968	8.4669	5.6446
7	346_21_0004_F_02	Female	CNO	First	3D	TG	CNO	Phase_2	60.6952	10.3931	50.3021	3.72276	2.48184
8	346_21_0004_F_02	Female	CNO	First	3D	TG	CNO	Phase_2	41.6476	4.06587	37.5817	6.38228	4.25486
9	346_21_0004_F_02	Female	CNO	First	3D	TG	CNO	Phase_2	33.7714	8.31958	25.4519	6.27574	4.18383
10	346_21_0004_F_02	Female	CNO	First	3D	TG	CNO	Phase_2	82.5524	15.9598	66.5926	6.63807	4.42538
11	346_21_0004_F_02	Female	CNO	First	3D	TG	CNO	Phase_3	115.371	21.6413	93.7302	0.586152	0.390768
12	346_21_0004_F_02	Female	CNO	First	3D	TG	CNO	Phase_3	82.381	6.58836	75.7926	2.12738	1.41825
13	346_21_0004_F_02	Female	CNO	First	3D	TG	CNO	Phase_3	57.5619	8.86984	48.6921	5.75216	3.83477
14	346_21_0004_F_02	Female	CNO	First	3D	TG	CNO	Phase_3	79.3905	10.1122	69.2783	5.59011	3.72674
15	346_21_0004_F_02	Female	CNO	First	3D	TG	CNO	Phase_3	136.305	18.9143	117.39	4.5889	3.05927
16	346_21_0004_F_02	Female	CNO	First	3D	TG	CNO	Phase_4	54.0857	8.39259	45.6931	9.32342	6.21561
17	346_21_0004_F_02	Female	CNO	First	3D	TG	CNO	Phase_4	96.019	17.6931	78.3259	6.79542	4.53028
18	346_21_0004_F_02	Female	CNO	First	3D	TG	CNO	Phase_4	68.3905	9.67937	58.7111	6.65784	4.43856
19	346_21_0004_F_02	Female	CNO	First	3D	TG	CNO	Phase_4	62.5143	10.8658	51.6485	8.73318	5.82212
20	346_21_0004_F_02	Female	CNO	First	3D	TG	CNO	Phase_4	120.524	11.3111	109.213	4.78279	3.18853
0	346_21_0006_F_04	Female	Saline	First	3D	TG	Saline	Phase_1	68.1238	7.90476	60.219	2.59883	1.73256
1	346_21_0006_F_04	Female	Saline	First	3D	TG	Saline	Phase_1	93.8571	5.10794	88.7492	5.04878	3.36585
2	346_21_0006_F_04	Female	Saline	First	3D	TG	Saline	Phase_1	48.7714	5.78519	42.9862	1.07045	0.713633
3	346_21_0006_F_04	Female	Saline	First	3D	TG	Saline	Phase_1	58.0095	0	58.0095	0	0
4	346_21_0006_F_04	Female	Saline	First	3D	TG	Saline	Phase_1	48.219	2.64021	45.5788	2.82156	1.88104
5	346_21_0006_F_04	Female	Saline	First	3D	TG	Saline	Phase_1	26.4381	0.620106	25.818	7.13966	4.75977
6	346_21_0006_F_04	Female	Saline	First	3D	TG	Saline	Phase_2	34.4476	1.37566	33.072	3.8488	2.56587
7	346_21_0006_F_04	Female	Saline	First	3D	TG	Saline	Phase_2	35.3333	1.51217	33.8212	2.84739	1.89826
8	346_21_0006_F_04	Female	Saline	First	3D	TG	Saline	Phase_2	59.6952	3.56931	56.1259	5.24658	3.49772
9	346_21_0006_F_04	Female	Saline	First	3D	TG	Saline	Phase_2	84.6667	1.08254	83.5841	5.27282	3.51522
10	346_21_0006_F_04	Female	Saline	First	3D	TG	Saline	Phase_2	132.79	0.161905	132.629	3.09986	2.06658
11	346_21_0006_F_04	Female	Saline	First	3D	TG	Saline	Phase_3	92.1333	6.29524	85.8381	5.33147	3.55431
12	346_21_0006_F_04	Female	Saline	First	3D	TG	Saline	Phase_3	62.7143	10.9545	51.7598	4.45967	2.97312
13	346_21_0006_F_04	Female	Saline	First	3D	TG	Saline	Phase_3	45.4286	2.45132	42.9772	6.67376	4.44918
14	346_21_0006_F_04	Female	Saline	First	3D	TG	Saline	Phase_3	75.2095	7.68598	67.5235	3.02178	2.01452
15	346_21_0006_F_04	Female	Saline	First	3D	TG	Saline	Phase_3	86.6571	0	86.6571	0	0
16	346_21_0006_F_04	Female	Saline	First	3D	TG	Saline	Phase_4	86.0762	0	86.0762	0	0
17	346_21_0006_F_04	Female	Saline	First	3D	TG	Saline	Phase_4	77.8857	1.91005	75.9757	1.36849	0.912329
18	346_21_0006_F_04	Female	Saline	First	3D	TG	Saline	Phase_4	50.1143	2.81164	47.3026	8.76263	5.84175
19	346_21_0006_F_04	Female	Saline	First	3D	TG	Saline	Phase_4	33.781	1.85556	31.9254	4.17148	2.78099
20	346_21_0006_F_04	Female	Saline	First	3D	TG	Saline	Phase_4	68.2857	1.26138	67.0243	2.304	1.536
0	346_21_0013_F_02	Female	CNO	First	3D	TG	CNO	Phase_1	80.7143	5.84894	74.8653	5.94467	3.96312
1	346_21_0013_F_02	Female	CNO	First	3D	TG	CNO	Phase_1	84.0571	15.6894	68.3677	5.00982	3.33988
2	346_21_0013_F_02	Female	CNO	First	3D	TG	CNO	Phase_1	128.01	18.1852	109.824	3.38961	2.25974
3	346_21_0013_F_02	Female	CNO	First	3D	TG	CNO	Phase_1	53.5619	6.84153	46.7204	4.9369	3.29127
4	346_21_0013_F_02	Female	CNO	First	3D	TG	CNO	Phase_1	110.829	18.4627	92.3659	4.33835	2.89223
5	346_21_0013_F_02	Female	CNO	First	3D	TG	CNO	Phase_1	113.705	19.1381	94.5667	2.26835	1.51223
6	346_21_0013_F_02	Female	CNO	First	3D	TG	CNO	Phase_2	39.0095	5.81905	33.1905	4.26561	2.84374
7	346_21_0013_F_02	Female	CNO	First	3D	TG	CNO	Phase_2	39.3905	0	39.3905	0.625959	0.417306
8	346_21_0013_F_02	Female	CNO	First	3D	TG	CNO	Phase_2	29.7905	7.38201	22.4085	3.23591	2.15727
9	346_21_0013_F_02	Female	CNO	First	3D	TG	CNO	Phase_2	11.9524	4.3037	7.64868	0.247238	0.164825
10	346_21_0013_F_02	Female	CNO	First	3D	TG	CNO	Phase_2	0	0	0	0.579228	0.386152
11	346_21_0013_F_02	Female	CNO	First	3D	TG	CNO	Phase_3	5.13333	0.0518519	5.08148	0.796161	0.530774
12	346_21_0013_F_02	Female	CNO	First	3D	TG	CNO	Phase_3	54.4762	28.7111	25.7651	0.414679	0.276453
13	346_21_0013_F_02	Female	CNO	First	3D	TG	CNO	Phase_3	56.2667	27.6667	28.6	0.952045	0.634697
14	346_21_0013_F_02	Female	CNO	First	3D	TG	CNO	Phase_3	50.8762	17.8148	33.0614	2.67322	1.78215
15	346_21_0013_F_02	Female	CNO	First	3D	TG	CNO	Phase_3	100.248	27.881	72.3667	0.76599	0.51066
16	346_21_0013_F_02	Female	CNO	First	3D	TG	CNO	Phase_4	20.8667	6.5328	14.3339	0.178428	0.118952
17	346_21_0013_F_02	Female	CNO	First	3D	TG	CNO	Phase_4	0	0	0	0	0
18	346_21_0013_F_02	Female	CNO	First	3D	TG	CNO	Phase_4	0	0	0	0	0
19	346_21_0013_F_02	Female	CNO	First	3D	TG	CNO	Phase_4	0	0	0	0	0
20	346_21_0013_F_02	Female	CNO	First	3D	TG	CNO	Phase_4	0	0	0	0	0
0	346_21_0014_F_03	Female	Saline	First	3D	TG	Saline	Phase_1	4.06667	1.20106	2.86561	1.1564	0.770931
1	346_21_0014_F_03	Female	Saline	First	3D	TG	Saline	Phase_1	4.07619	0.227513	3.84868	1.68297	1.12198
2	346_21_0014_F_03	Female	Saline	First	3D	TG	Saline	Phase_1	27.5905	1.41481	26.1757	1.06686	0.711241
3	346_21_0014_F_03	Female	Saline	First	3D	TG	Saline	Phase_1	48.1714	0.108995	48.0624	0.979612	0.653075
4	346_21_0014_F_03	Female	Saline	First	3D	TG	Saline	Phase_1	26.6952	1.04762	25.6476	1.77641	1.18428
5	346_21_0014_F_03	Female	Saline	First	3D	TG	Saline	Phase_1	18.8095	3.47831	15.3312	2.9858	1.99054
6	346_21_0014_F_03	Female	Saline	First	3D	TG	Saline	Phase_2	56.619	3.31746	53.3016	6.35895	4.2393
7	346_21_0014_F_03	Female	Saline	First	3D	TG	Saline	Phase_2	23.381	3.36614	20.0148	2.5658	1.71053
8	346_21_0014_F_03	Female	Saline	First	3D	TG	Saline	Phase_2	6.53333	0.244444	6.28889	2.73625	1.82416
9	346_21_0014_F_03	Female	Saline	First	3D	TG	Saline	Phase_2	50.1143	5.68889	44.4254	4.44749	2.96499
10	346_21_0014_F_03	Female	Saline	First	3D	TG	Saline	Phase_2	9.9619	4.33862	5.62328	2.96099	1.97399
11	346_21_0014_F_03	Female	Saline	First	3D	TG	Saline	Phase_3	0	0	0	1.01908	0.679385
12	346_21_0014_F_03	Female	Saline	First	3D	TG	Saline	Phase_3	0	0	0	0.2321	0.154733
13	346_21_0014_F_03	Female	Saline	First	3D	TG	Saline	Phase_3	0	0	0	0	0
14	346_21_0014_F_03	Female	Saline	First	3D	TG	Saline	Phase_3	39.2857	3.27302	36.0127	2.78791	1.85861
15	346_21_0014_F_03	Female	Saline	First	3D	TG	Saline	Phase_3	0	0	0	0.216309	0.144206
16	346_21_0014_F_03	Female	Saline	First	3D	TG	Saline	Phase_4	0	0	0	0	0
17	346_21_0014_F_03	Female	Saline	First	3D	TG	Saline	Phase_4	0	0	0	0	0
18	346_21_0014_F_03	Female	Saline	First	3D	TG	Saline	Phase_4	0	0	0	0	0
19	346_21_0014_F_03	Female	Saline	First	3D	TG	Saline	Phase_4	0	0	0	0	0
20	346_21_0014_F_03	Female	Saline	First	3D	TG	Saline	Phase_4	0	0	0	0	0
0	346_21_0022_F_03	Female	CNO	First	3D	TG	CNO	Phase_1	47.8286	8	39.8286	8.21303	5.47535
1	346_21_0022_F_03	Female	CNO	First	3D	TG	CNO	Phase_1	52.8286	8.96085	43.8677	5.51578	3.67719
2	346_21_0022_F_03	Female	CNO	First	3D	TG	CNO	Phase_1	15.0476	1.02751	14.0201	4.54645	3.03097
3	346_21_0022_F_03	Female	CNO	First	3D	TG	CNO	Phase_1	46.4667	7.43069	39.036	6.27182	4.18121
4	346_21_0022_F_03	Female	CNO	First	3D	TG	CNO	Phase_1	74.8381	13.8593	60.9788	0.400037	0.266691
5	346_21_0022_F_03	Female	CNO	First	3D	TG	CNO	Phase_1	52.0857	9.78519	42.3005	3.98125	2.65417
6	346_21_0022_F_03	Female	CNO	First	3D	TG	CNO	Phase_2	54.7714	7	47.7714	5.892	3.928
7	346_21_0022_F_03	Female	CNO	First	3D	TG	CNO	Phase_2	48.4571	8.8	39.6571	4.31405	2.87603
8	346_21_0022_F_03	Female	CNO	First	3D	TG	CNO	Phase_2	26.2286	5.17778	21.0508	1.30343	0.868954
9	346_21_0022_F_03	Female	CNO	First	3D	TG	CNO	Phase_2	38.7238	4.03704	34.6868	2.29135	1.52757
10	346_21_0022_F_03	Female	CNO	First	3D	TG	CNO	Phase_2	25.8	3.14815	22.6519	0.712069	0.474712
11	346_21_0022_F_03	Female	CNO	First	3D	TG	CNO	Phase_3	40.2667	14.8296	25.437	1.22461	0.816405
12	346_21_0022_F_03	Female	CNO	First	3D	TG	CNO	Phase_3	62.0952	7.88254	54.2127	5.75622	3.83748
13	346_21_0022_F_03	Female	CNO	First	3D	TG	CNO	Phase_3	60.3619	9.41693	50.945	4.46354	2.97569
14	346_21_0022_F_03	Female	CNO	First	3D	TG	CNO	Phase_3	77.4667	3.24127	74.2254	3.56272	2.37515
15	346_21_0022_F_03	Female	CNO	First	3D	TG	CNO	Phase_3	13.3143	2.92963	10.3847	1.94547	1.29698
16	346_21_0022_F_03	Female	CNO	First	3D	TG	CNO	Phase_4	4.88571	0.688889	4.19683	3.29309	2.1954
17	346_21_0022_F_03	Female	CNO	First	3D	TG	CNO	Phase_4	0	0	0	0	0
0	346_21_0024_F_05	Female	CNO	First	3D	TG	CNO	Phase_1	59.0476	9.71164	49.336	10.1397	6.75978
1	346_21_0024_F_05	Female	CNO	First	3D	TG	CNO	Phase_1	90.8952	18.8677	72.0275	7.3189	4.87926
2	346_21_0024_F_05	Female	CNO	First	3D	TG	CNO	Phase_1	69.5905	16.9696	52.6209	7.52819	5.01879
3	346_21_0024_F_05	Female	CNO	First	3D	TG	CNO	Phase_1	57.8952	12.5217	45.3735	4.81342	3.20895
4	346_21_0024_F_05	Female	CNO	First	3D	TG	CNO	Phase_1	72.0381	16.8196	55.2185	5.36262	3.57508
5	346_21_0024_F_05	Female	CNO	First	3D	TG	CNO	Phase_1	109.029	26.2296	82.7989	6.32736	4.21824
6	346_21_0024_F_05	Female	CNO	First	3D	TG	CNO	Phase_2	63.4952	9.81429	53.681	7.69397	5.12931
7	346_21_0024_F_05	Female	CNO	First	3D	TG	CNO	Phase_2	47.8286	12.2442	35.5843	5.74902	3.83268
8	346_21_0024_F_05	Female	CNO	First	3D	TG	CNO	Phase_2	98.819	23.4048	75.4143	4.50712	3.00474
9	346_21_0024_F_05	Female	CNO	First	3D	TG	CNO	Phase_2	109.124	17.5169	91.6069	6.88017	4.58678
10	346_21_0024_F_05	Female	CNO	First	3D	TG	CNO	Phase_2	125.257	34.3598	90.8974	6.09421	4.06281
11	346_21_0024_F_05	Female	CNO	First	3D	TG	CNO	Phase_3	98.4571	18.8667	79.5905	7.23375	4.8225
12	346_21_0024_F_05	Female	CNO	First	3D	TG	CNO	Phase_3	85.7714	10.9238	74.8476	5.50907	3.67272
13	346_21_0024_F_05	Female	CNO	First	3D	TG	CNO	Phase_3	66.2952	16.1196	50.1757	5.3656	3.57707
14	346_21_0024_F_05	Female	CNO	First	3D	TG	CNO	Phase_3	104.343	13.1101	91.2328	3.23961	2.15974
15	346_21_0024_F_05	Female	CNO	First	3D	TG	CNO	Phase_3	86.6476	13.0095	73.6381	0.85598	0.64847
