# Supplementary material for: Fasting-induced activity changes in MC3R neurons of the paraventricular nucleus of the thalamus
Source: Life Sci Alliance. 2024 Aug 6;7(10):e202402754. doi: 10.26508/lsa.202402754 (PMC11303869; doi:10.26508/lsa.202402754)
Supplement: Supplementary file 13 [file LSA-2024-02754_SdataF7.2_FS11.2_FS12.2_FS13.2_FS14.2.xlsx]

## Sheet: Index
Tab	Contents	Manuscript figures
Thalamus_GFP	Quantification of MC3R-GFP positive cells in thalamic nuclei	Fig1
Daytime_cFOS	Quantification of cFOS, GFP and cFOS-GFP colocalised cells in the PVT of Fed v Fasted Daytime MC3R-GFP mice	Fig2, FigS1, FigS3, FigS4
Daytime_pCREB	Quantification of pCREB, GFP and pCREB-GFP colocalised cells in the PVT of Fed v Fasted Daytime MC3R-GFP mice	Fig3, Fig4, FigS2, FigS5
Daytime_AGRP	Quantification of AGRP fiber density in the PVT of Fed v Fasted Daytime MC3R-GFP mice	FigS6, FigS7
Overnight_cFOS	Quantification of cFOS, GFP and cFOS-GFP colocalised cells in the PVT of Fed v Fasted Overnight MC3R-GFP mice	Fig2, FigS1, FigS3, FigS4
Overnight_pCREB	Quantification of pCREB, GFP and pCREB-GFP colocalised cells in the PVT of Fed v Fasted Overnight MC3R-GFP mice	Fig3, Fig4, FigS2, FigS5
Overnight_AGRP	Quantification of AGRP fiber density in the PVT of Fed v Fasted Overnight MC3R-GFP mice	FigS6, FigS7
HM3D Females	Bodyweight and food intake measurements from Saline v CNO female HM3D mice	Fig5
HM3D Males	Bodyweight and food intake measurements from Saline v CNO male HM3D mice	FigsS9
HM4D Females	Bodyweight and food intake measurements from Saline v CNO female HM4D mice	Fig6
HM4D Males	Bodyweight and food intake measurements from Saline v CNO male HM4D mice	FigS10
HM3D_videoBehaviour	Video analysis of time spent in the consumption zone during refeeding: Saline v CNO HM3D mice	Fig7, FigS11, FigS12, FigS13, FigS14
HM4D_videoBehaviour	Video analysis of time spent in the consumption zone during refeeding: Saline v CNO HM3D mice	Fig7, FigS11, FigS12, FigS13, FigS14

## Sheet: HM4D_vidoeBehaviour
timebin	animalID	sex	treatment	round	cohort	genotype	treatment_cat	timebin_cat	fzone_avgTime	wtip_hopper_avgTime	residual_avgTime	avgDistance	avgVelocity
0	347_22_0052_F_03	Female	Saline	First	4D	TG	Saline	Phase_1	72.3842	9.06404	63.3202	6.58641	4.39094
1	347_22_0052_F_03	Female	Saline	First	4D	TG	Saline	Phase_1	24.7783	4.05911	20.7192	0.16982	0.113213
2	347_22_0052_F_03	Female	Saline	First	4D	TG	Saline	Phase_1	58.5025	6.92939	51.5731	0	0
3	347_22_0052_F_03	Female	Saline	First	4D	TG	Saline	Phase_1	27.2906	6.17241	21.1182	1.07127	0.714182
4	347_22_0052_F_03	Female	Saline	First	4D	TG	Saline	Phase_1	21.4581	5.75534	15.7028	1.36998	0.913323
5	347_22_0052_F_03	Female	Saline	First	4D	TG	Saline	Phase_1	36.0788	4.71264	31.3662	1.11679	0.744528
6	347_22_0052_F_03	Female	Saline	First	4D	TG	Saline	Phase_2	37.4483	7.98577	29.4625	0.371046	0.247364
7	347_22_0052_F_03	Female	Saline	First	4D	TG	Saline	Phase_2	47.798	26.0405	21.7575	0.587945	0.391963
8	347_22_0052_F_03	Female	Saline	First	4D	TG	Saline	Phase_2	56.8916	34.9425	21.9491	0	0
9	347_22_0052_F_03	Female	Saline	First	4D	TG	Saline	Phase_2	60.8867	36.41	24.4767	0	0
10	347_22_0052_F_03	Female	Saline	First	4D	TG	Saline	Phase_2	61.1232	38.7816	22.3415	0	0
11	347_22_0052_F_03	Female	Saline	First	4D	TG	Saline	Phase_3	61.6946	18.1531	43.5414	2.43586	1.6239
12	347_22_0052_F_03	Female	Saline	First	4D	TG	Saline	Phase_3	11.2611	4.56404	6.69704	2.20557	1.47038
13	347_22_0052_F_03	Female	Saline	First	4D	TG	Saline	Phase_3	29.6404	5.05911	24.5813	4.38832	2.92555
14	347_22_0052_F_03	Female	Saline	First	4D	TG	Saline	Phase_3	53.601	11.9288	41.6721	2.57801	1.71867
15	347_22_0052_F_03	Female	Saline	First	4D	TG	Saline	Phase_3	96.9163	23.8867	73.0296	5.04044	3.36029
16	347_22_0052_F_03	Female	Saline	First	4D	TG	Saline	Phase_4	112.714	29.2567	83.4576	2.99442	1.99628
17	347_22_0052_F_03	Female	Saline	First	4D	TG	Saline	Phase_4	57.8621	9.2433	48.6188	6.56393	4.37596
18	347_22_0052_F_03	Female	Saline	First	4D	TG	Saline	Phase_4	68.5813	9.68172	58.8996	5.65966	3.7731
19	347_22_0052_F_03	Female	Saline	First	4D	TG	Saline	Phase_4	55.8374	7.87247	47.965	4.12367	2.74911
20	347_22_0052_F_03	Female	Saline	First	4D	TG	Saline	Phase_4	70.7586	24.2261	46.5326	0	0
0	347_22_0051_F_02	Female	CNO	First	4D	TG	CNO	Phase_1	0	0	0	0.441596	0.294397
1	347_22_0051_F_02	Female	CNO	First	4D	TG	CNO	Phase_1	34.9606	0	34.9606	0.290831	0.193888
2	347_22_0051_F_02	Female	CNO	First	4D	TG	CNO	Phase_1	69.3448	0	69.3448	0.211925	0.141284
3	347_22_0051_F_02	Female	CNO	First	4D	TG	CNO	Phase_1	43.3202	0	43.3202	0.323255	0.215503
4	347_22_0051_F_02	Female	CNO	First	4D	TG	CNO	Phase_1	0	0	0	0.657239	0.438159
5	347_22_0051_F_02	Female	CNO	First	4D	TG	CNO	Phase_1	10.2759	0	10.2759	0.415976	0.277318
6	347_22_0051_F_02	Female	CNO	First	4D	TG	CNO	Phase_2	0.206897	0	0.206897	0.400435	0.266956
7	347_22_0051_F_02	Female	CNO	First	4D	TG	CNO	Phase_2	0	0	0	0.406026	0.270684
8	347_22_0051_F_02	Female	CNO	First	4D	TG	CNO	Phase_2	0	0	0	0.405654	0.270436
9	347_22_0051_F_02	Female	CNO	First	4D	TG	CNO	Phase_2	0	0	0	0.396334	0.264223
10	347_22_0051_F_02	Female	CNO	First	4D	TG	CNO	Phase_2	0	0	0	0.433897	0.289265
11	347_22_0051_F_02	Female	CNO	First	4D	TG	CNO	Phase_3	0	0	0	0.387681	0.258454
12	347_22_0051_F_02	Female	CNO	First	4D	TG	CNO	Phase_3	0	0	0	0.376355	0.250903
13	347_22_0051_F_02	Female	CNO	First	4D	TG	CNO	Phase_3	81.1379	0	81.1379	0.0886858	0.0591239
14	347_22_0051_F_02	Female	CNO	First	4D	TG	CNO	Phase_3	95.1478	0	95.1478	0.0911326	0.060755
15	347_22_0051_F_02	Female	CNO	First	4D	TG	CNO	Phase_3	28.9507	1.26273	27.688	0.710898	0.473932
16	347_22_0051_F_02	Female	CNO	First	4D	TG	CNO	Phase_4	11.2562	0.847291	10.4089	0.0440457	0.0293638
17	347_22_0051_F_02	Female	CNO	First	4D	TG	CNO	Phase_4	51.6404	7.51615	44.1242	1.31014	0.873426
18	347_22_0051_F_02	Female	CNO	First	4D	TG	CNO	Phase_4	15.6502	2.22003	13.4302	0.0410252	0.0273502
19	347_22_0051_F_02	Female	CNO	First	4D	TG	CNO	Phase_4	0	0	0	0	0
20	347_22_0051_F_02	Female	CNO	First	4D	TG	CNO	Phase_4	0	0	0	0	0
0	347_22_0059_F_04	Female	Saline	First	4D	TG	Saline	Phase_1	76.1527	29.7697	46.383	1.80425	1.20283
1	347_22_0059_F_04	Female	Saline	First	4D	TG	Saline	Phase_1	103.177	62.9031	40.2742	0	0
2	347_22_0059_F_04	Female	Saline	First	4D	TG	Saline	Phase_1	98.0542	57.7953	40.2589	0	0
3	347_22_0059_F_04	Female	Saline	First	4D	TG	Saline	Phase_1	105.69	64.6615	41.0282	0	0
4	347_22_0059_F_04	Female	Saline	First	4D	TG	Saline	Phase_1	115.064	66.9338	48.1303	0.138645	0.0924299
5	347_22_0059_F_04	Female	Saline	First	4D	TG	Saline	Phase_1	12.9754	4.82759	8.14778	0.194321	0.129547
6	347_22_0059_F_04	Female	Saline	First	4D	TG	Saline	Phase_2	1.07389	0.357964	0.715928	0.595766	0.397178
7	347_22_0059_F_04	Female	Saline	First	4D	TG	Saline	Phase_2	0	0	0	0	0
8	347_22_0059_F_04	Female	Saline	First	4D	TG	Saline	Phase_2	0	0	0	0	0
9	347_22_0059_F_04	Female	Saline	First	4D	TG	Saline	Phase_2	0	0	0	0	0
10	347_22_0059_F_04	Female	Saline	First	4D	TG	Saline	Phase_2	0	0	0	0	0
11	347_22_0059_F_04	Female	Saline	First	4D	TG	Saline	Phase_3	5.81281	1.01861	4.7942	3.76573	2.51049
12	347_22_0059_F_04	Female	Saline	First	4D	TG	Saline	Phase_3	0	0	0	0	0
13	347_22_0059_F_04	Female	Saline	First	4D	TG	Saline	Phase_3	0	0	0	0	0
14	347_22_0059_F_04	Female	Saline	First	4D	TG	Saline	Phase_3	0	0	0	0	0
15	347_22_0059_F_04	Female	Saline	First	4D	TG	Saline	Phase_3	8.18719	0.71757	7.46962	1.59412	1.06275
16	347_22_0059_F_04	Female	Saline	First	4D	TG	Saline	Phase_4	41.7291	2.84291	38.8862	5.58529	3.72353
17	347_22_0059_F_04	Female	Saline	First	4D	TG	Saline	Phase_4	72.3251	4.80022	67.5249	4.75081	3.16721
18	347_22_0059_F_04	Female	Saline	First	4D	TG	Saline	Phase_4	72.0542	1.5988	70.4554	4.99226	3.32817
19	347_22_0059_F_04	Female	Saline	First	4D	TG	Saline	Phase_4	76.0394	0.474548	75.5649	4.67914	3.11942
20	347_22_0059_F_04	Female	Saline	First	4D	TG	Saline	Phase_4	76.0345	2.24521	73.7893	5.6325	3.755
0	347_22_0060_F_05	Female	CNO	First	4D	TG	CNO	Phase_1	103.108	27.7146	75.3938	9.53837	6.35891
1	347_22_0060_F_05	Female	CNO	First	4D	TG	CNO	Phase_1	98.8621	13.7252	85.1368	7.93705	5.29136
2	347_22_0060_F_05	Female	CNO	First	4D	TG	CNO	Phase_1	79.1576	8.53859	70.619	8.49545	5.66363
3	347_22_0060_F_05	Female	CNO	First	4D	TG	CNO	Phase_1	81.2315	8.84565	72.3859	8.59388	5.72925
4	347_22_0060_F_05	Female	CNO	First	4D	TG	CNO	Phase_1	65.8177	9.62986	56.1879	9.63271	6.42181
5	347_22_0060_F_05	Female	CNO	First	4D	TG	CNO	Phase_1	73.4483	10.2845	63.1638	5.96133	3.97422
6	347_22_0060_F_05	Female	CNO	First	4D	TG	CNO	Phase_2	84.5468	10.3711	74.1757	4.47693	2.98462
7	347_22_0060_F_05	Female	CNO	First	4D	TG	CNO	Phase_2	74.1527	16.0389	58.1138	6.81164	4.54109
8	347_22_0060_F_05	Female	CNO	First	4D	TG	CNO	Phase_2	85.1576	12.6185	72.5391	6.45441	4.30294
9	347_22_0060_F_05	Female	CNO	First	4D	TG	CNO	Phase_2	102.305	22.1987	80.1067	8.51771	5.67848
10	347_22_0060_F_05	Female	CNO	First	4D	TG	CNO	Phase_2	99.5961	31.9496	67.6464	8.52464	5.6831
11	347_22_0060_F_05	Female	CNO	First	4D	TG	CNO	Phase_3	65.3695	19.023	46.3465	8.22533	5.48356
12	347_22_0060_F_05	Female	CNO	First	4D	TG	CNO	Phase_3	0	0	0	0.131095	0.0873965
13	347_22_0060_F_05	Female	CNO	First	4D	TG	CNO	Phase_3	0	0	0	0	0
14	347_22_0060_F_05	Female	CNO	First	4D	TG	CNO	Phase_3	0	0	0	0	0
15	347_22_0060_F_05	Female	CNO	First	4D	TG	CNO	Phase_3	0	0	0	0	0
16	347_22_0060_F_05	Female	CNO	First	4D	TG	CNO	Phase_4	0	0	0	0	0
17	347_22_0060_F_05	Female	CNO	First	4D	TG	CNO	Phase_4	0	0	0	0	0
18	347_22_0060_F_05	Female	CNO	First	4D	TG	CNO	Phase_4	0	0	0	0	0
19	347_22_0060_F_05	Female	CNO	First	4D	TG	CNO	Phase_4	0	0	0	0	0
20	347_22_0060_F_05	Female	CNO	First	4D	TG	CNO	Phase_4	0	0	0	0.100917	0.0672777
0	347_22_0068_F_03	Female	Saline	First	4D	TG	Saline	Phase_1	107.276	8.20785	99.068	6.5656	4.37707
1	347_22_0068_F_03	Female	Saline	First	4D	TG	Saline	Phase_1	99.9458	15.3216	84.6242	8.41022	5.60681
2	347_22_0068_F_03	Female	Saline	First	4D	TG	Saline	Phase_1	92.4286	12.6078	79.8207	8.08952	5.39302
3	347_22_0068_F_03	Female	Saline	First	4D	TG	Saline	Phase_1	99.2808	19.879	79.4018	9.43584	6.29056
4	347_22_0068_F_03	Female	Saline	First	4D	TG	Saline	Phase_1	132.419	13.4417	118.977	5.15356	3.4357
5	347_22_0068_F_03	Female	Saline	First	4D	TG	Saline	Phase_1	47.8719	8.20471	39.6672	9.50001	6.33334
6	347_22_0068_F_03	Female	Saline	First	4D	TG	Saline	Phase_2	83.0148	15.8224	67.1924	8.13801	5.42534
7	347_22_0068_F_03	Female	Saline	First	4D	TG	Saline	Phase_2	74.9507	16	58.9507	9.76887	6.51258
8	347_22_0068_F_03	Female	Saline	First	4D	TG	Saline	Phase_2	85.5764	13.9439	71.6325	7.02104	4.68069
9	347_22_0068_F_03	Female	Saline	First	4D	TG	Saline	Phase_2	39.3202	7.96004	31.3602	6.38555	4.25703
10	347_22_0068_F_03	Female	Saline	First	4D	TG	Saline	Phase_2	81.8966	15.2989	66.5977	9.22652	6.15101
11	347_22_0068_F_03	Female	Saline	First	4D	TG	Saline	Phase_3	61.3547	10.8309	50.5238	10.2703	6.84688
12	347_22_0068_F_03	Female	Saline	First	4D	TG	Saline	Phase_3	114.138	13.4193	100.719	6.43729	4.29152
13	347_22_0068_F_03	Female	Saline	First	4D	TG	Saline	Phase_3	139.557	9.11494	130.442	3.30656	2.20437
14	347_22_0068_F_03	Female	Saline	First	4D	TG	Saline	Phase_3	117.64	14.7575	102.883	4.91759	3.27839
15	347_22_0068_F_03	Female	Saline	First	4D	TG	Saline	Phase_3	41.9015	4.90887	36.9926	8.14788	5.43192
16	347_22_0068_F_03	Female	Saline	First	4D	TG	Saline	Phase_4	48.734	9.22359	39.5104	6.93662	4.62441
17	347_22_0068_F_03	Female	Saline	First	4D	TG	Saline	Phase_4	135.911	21.445	114.466	4.33614	2.89076
18	347_22_0068_F_03	Female	Saline	First	4D	TG	Saline	Phase_4	129.182	1.44335	127.739	2.78094	1.85396
19	347_22_0068_F_03	Female	Saline	First	4D	TG	Saline	Phase_4	68.9261	2.63054	66.2956	3.77115	2.5141
20	347_22_0068_F_03	Female	Saline	First	4D	TG	Saline	Phase_4	0	0	0	4.18548	2.79032
0	347_22_0069_F_04	Female	CNO	First	4D	TG	CNO	Phase_1	77.3892	16.1996	61.1895	5.36222	3.57482
1	347_22_0069_F_04	Female	CNO	First	4D	TG	CNO	Phase_1	58.2956	13.3426	44.9529	5.03335	3.35557
2	347_22_0069_F_04	Female	CNO	First	4D	TG	CNO	Phase_1	52.4532	33.4789	18.9743	3.79497	2.52998
3	347_22_0069_F_04	Female	CNO	First	4D	TG	CNO	Phase_1	49.4089	16.1762	33.2326	4.89523	3.26349
4	347_22_0069_F_04	Female	CNO	First	4D	TG	CNO	Phase_1	51.7438	29.59	22.1538	0.651851	0.434567
5	347_22_0069_F_04	Female	CNO	First	4D	TG	CNO	Phase_1	69.3202	44.3919	24.9283	0	0
6	347_22_0069_F_04	Female	CNO	First	4D	TG	CNO	Phase_2	76.7537	27.6656	49.0881	0.333236	0.222158
7	347_22_0069_F_04	Female	CNO	First	4D	TG	CNO	Phase_2	98.8916	32.5764	66.3153	3.93535	2.62356
8	347_22_0069_F_04	Female	CNO	First	4D	TG	CNO	Phase_2	102.429	24.7154	77.7132	6.62418	4.41612
9	347_22_0069_F_04	Female	CNO	First	4D	TG	CNO	Phase_2	107.714	8.34236	99.3719	7.4017	4.93447
10	347_22_0069_F_04	Female	CNO	First	4D	TG	CNO	Phase_2	86.665	0.334428	86.3306	7.88601	5.25734
11	347_22_0069_F_04	Female	CNO	First	4D	TG	CNO	Phase_3	53.399	11.3522	42.0468	3.08869	2.05912
12	347_22_0069_F_04	Female	CNO	First	4D	TG	CNO	Phase_3	2.12315	1.341	0.782157	1.25439	0.83626
13	347_22_0069_F_04	Female	CNO	First	4D	TG	CNO	Phase_3	0	0	0	0	0
14	347_22_0069_F_04	Female	CNO	First	4D	TG	CNO	Phase_3	24.734	3.43295	21.301	2.90044	1.93363
15	347_22_0069_F_04	Female	CNO	First	4D	TG	CNO	Phase_3	15.9409	4.02463	11.9163	1.02209	0.681395
16	347_22_0069_F_04	Female	CNO	First	4D	TG	CNO	Phase_4	49.1232	12.7458	36.3774	6.36106	4.24071
17	347_22_0069_F_04	Female	CNO	First	4D	TG	CNO	Phase_4	76.1232	12.0955	64.0276	8.0979	5.3986
18	347_22_0069_F_04	Female	CNO	First	4D	TG	CNO	Phase_4	80.4138	7.30816	73.1056	5.67585	3.7839
19	347_22_0069_F_04	Female	CNO	First	4D	TG	CNO	Phase_4	0	0	0	3.27088	2.18059
20	347_22_0069_F_04	Female	CNO	First	4D	TG	CNO	Phase_4	0	0	0	4.75881	3.17254
0	347_22_0081_F_02	Female	Saline	First	4D	TG	Saline	Phase_1	92.0493	18.2438	73.8054	8.91278	5.94186
1	347_22_0081_F_02	Female	Saline	First	4D	TG	Saline	Phase_1	73.4236	10.3766	63.0471	7.23256	4.82171
2	347_22_0081_F_02	Female	Saline	First	4D	TG	Saline	Phase_1	94.8374	9.52874	85.3087	6.76213	4.50808
3	347_22_0081_F_02	Female	Saline	First	4D	TG	Saline	Phase_1	77.2167	16.2786	60.9381	10.3039	6.86929
4	347_22_0081_F_02	Female	Saline	First	4D	TG	Saline	Phase_1	94.2956	10.6809	83.6147	7.91041	5.27361
5	347_22_0081_F_02	Female	Saline	First	4D	TG	Saline	Phase_1	111.512	25.1992	86.3131	9.84716	6.56477
6	347_22_0081_F_02	Female	Saline	First	4D	TG	Saline	Phase_2	72.202	15.332	56.87	9.41591	6.27728
7	347_22_0081_F_02	Female	Saline	First	4D	TG	Saline	Phase_2	102.227	24.1667	78.0599	9.40302	6.26868
8	347_22_0081_F_02	Female	Saline	First	4D	TG	Saline	Phase_2	89.1823	12.306	76.8763	8.92527	5.95018
9	347_22_0081_F_02	Female	Saline	First	4D	TG	Saline	Phase_2	74.6798	15.0093	59.6705	12.5242	8.34944
10	347_22_0081_F_02	Female	Saline	First	4D	TG	Saline	Phase_2	109.167	16.6054	92.5621	8.84584	5.89723
11	347_22_0081_F_02	Female	Saline	First	4D	TG	Saline	Phase_3	59.7783	7.95594	51.8224	10.1431	6.76206
12	347_22_0081_F_02	Female	Saline	First	4D	TG	Saline	Phase_3	102.084	25.5567	76.5271	9.82557	6.55038
13	347_22_0081_F_02	Female	Saline	First	4D	TG	Saline	Phase_3	104.547	16.78	87.7668	9.36442	6.24295
14	347_22_0081_F_02	Female	Saline	First	4D	TG	Saline	Phase_3	7.9064	0.1341	7.7723	8.52199	5.68133
15	347_22_0081_F_02	Female	Saline	First	4D	TG	Saline	Phase_3	0	0	0	6.68444	4.45629
16	347_22_0081_F_02	Female	Saline	First	4D	TG	Saline	Phase_4	0	0	0	6.23223	4.15482
17	347_22_0081_F_02	Female	Saline	First	4D	TG	Saline	Phase_4	0	0	0	6.36144	4.24096
18	347_22_0081_F_02	Female	Saline	First	4D	TG	Saline	Phase_4	0	0	0	5.74621	3.8308
19	347_22_0081_F_02	Female	Saline	First	4D	TG	Saline	Phase_4	0	0	0	7.71781	5.14521
20	347_22_0081_F_02	Female	Saline	First	4D	TG	Saline	Phase_4	0	0	0	7.81379	5.20919
0	347_22_0047_M_03	Male	Saline	First	4D	TG	Saline	Phase_1	127.054	7.71757	119.337	5.50317	3.66878
1	347_22_0047_M_03	Male	Saline	First	4D	TG	Saline	Phase_1	81.6305	7.62507	74.0055	8.46057	5.64038
2	347_22_0047_M_03	Male	Saline	First	4D	TG	Saline	Phase_1	81.0443	14.9915	66.0528	10.6425	7.09501
3	347_22_0047_M_03	Male	Saline	First	4D	TG	Saline	Phase_1	117.424	8.27586	109.148	7.51765	5.01176
4	347_22_0047_M_03	Male	Saline	First	4D	TG	Saline	Phase_1	32.399	6.72072	25.6783	8.00262	5.33508
5	347_22_0047_M_03	Male	Saline	First	4D	TG	Saline	Phase_1	79.1527	8.55036	70.6024	11.609	7.73932
6	347_22_0047_M_03	Male	Saline	First	4D	TG	Saline	Phase_2	67.8818	10.3927	57.4891	10.9287	7.28577
7	347_22_0047_M_03	Male	Saline	First	4D	TG	Saline	Phase_2	91.9557	14.46	77.4956	8.66532	5.77688
8	347_22_0047_M_03	Male	Saline	First	4D	TG	Saline	Phase_2	106.369	12.1872	94.1823	7.15389	4.76926
9	347_22_0047_M_03	Male	Saline	First	4D	TG	Saline	Phase_2	68.3793	12.4321	55.9472	8.55029	5.70019
10	347_22_0047_M_03	Male	Saline	First	4D	TG	Saline	Phase_2	30.8177	4.82895	25.9888	4.34583	2.89722
11	347_22_0047_M_03	Male	Saline	First	4D	TG	Saline	Phase_3	39.7488	13.6605	26.0883	3.24732	2.16488
12	347_22_0047_M_03	Male	Saline	First	4D	TG	Saline	Phase_3	27.6502	9.88177	17.7685	1.98833	1.32555
13	347_22_0047_M_03	Male	Saline	First	4D	TG	Saline	Phase_3	92.0296	16.3065	75.723	3.39438	2.26292
14	347_22_0047_M_03	Male	Saline	First	4D	TG	Saline	Phase_3	90.1626	16.6667	73.4959	3.96459	2.64306
15	347_22_0047_M_03	Male	Saline	First	4D	TG	Saline	Phase_3	84.6995	13.3911	71.3084	3.23063	2.15376
16	347_22_0047_M_03	Male	Saline	First	4D	TG	Saline	Phase_4	46.266	4.99124	41.2748	7.61308	5.07538
17	347_22_0047_M_03	Male	Saline	First	4D	TG	Saline	Phase_4	76.8522	11.4636	65.3886	2.50539	1.67026
18	347_22_0047_M_03	Male	Saline	First	4D	TG	Saline	Phase_4	82.5222	11.4598	71.0624	0.504141	0.336094
19	347_22_0047_M_03	Male	Saline	First	4D	TG	Saline	Phase_4	97.5419	16.5785	80.9633	0	0
20	347_22_0047_M_03	Male	Saline	First	4D	TG	Saline	Phase_4	99.0049	16.023	82.9819	0	0
0	347_22_0053_M_02	Male	CNO	First	4D	TG	CNO	Phase_1	94.4039	20.5307	73.8733	8.35629	5.57086
1	347_22_0053_M_02	Male	CNO	First	4D	TG	CNO	Phase_1	96.064	20.1137	75.9503	4.42877	2.95252
2	347_22_0053_M_02	Male	CNO	First	4D	TG	CNO	Phase_1	17.133	3.70717	13.4258	2.68954	1.79303
3	347_22_0053_M_02	Male	CNO	First	4D	TG	CNO	Phase_1	0	0	0	0	0
4	347_22_0053_M_02	Male	CNO	First	4D	TG	CNO	Phase_1	0	0	0	0.215789	0.143859
5	347_22_0053_M_02	Male	CNO	First	4D	TG	CNO	Phase_1	35.3054	28.5862	6.71921	0.321605	0.214403
6	347_22_0053_M_02	Male	CNO	First	4D	TG	CNO	Phase_2	57.3793	12.2489	45.1304	1.8622	1.24147
7	347_22_0053_M_02	Male	CNO	First	4D	TG	CNO	Phase_2	47.1478	9.61658	37.5312	3.26393	2.17596
8	347_22_0053_M_02	Male	CNO	First	4D	TG	CNO	Phase_2	139.453	28.4876	110.966	2.65926	1.77284
9	347_22_0053_M_02	Male	CNO	First	4D	TG	CNO	Phase_2	139.256	25.8987	113.357	3.02552	2.01701
10	347_22_0053_M_02	Male	CNO	First	4D	TG	CNO	Phase_2	82.0099	9.2121	72.7978	6.04302	4.02868
11	347_22_0053_M_02	Male	CNO	First	4D	TG	CNO	Phase_3	54.4729	10.0719	44.401	7.87406	5.24937
12	347_22_0053_M_02	Male	CNO	First	4D	TG	CNO	Phase_3	0	0	0	0	0
13	347_22_0053_M_02	Male	CNO	First	4D	TG	CNO	Phase_3	0	0	0	0	0
14	347_22_0053_M_02	Male	CNO	First	4D	TG	CNO	Phase_3	0	0	0	0.0527947	0.0351965
15	347_22_0053_M_02	Male	CNO	First	4D	TG	CNO	Phase_3	0	0	0	0	0
16	347_22_0053_M_02	Male	CNO	First	4D	TG	CNO	Phase_4	0	0	0	0	0
17	347_22_0053_M_02	Male	CNO	First	4D	TG	CNO	Phase_4	0	0	0	0	0
18	347_22_0053_M_02	Male	CNO	First	4D	TG	CNO	Phase_4	0	0	0	0	0
19	347_22_0053_M_02	Male	CNO	First	4D	TG	CNO	Phase_4	0	0	0	0	0
20	347_22_0053_M_02	Male	CNO	First	4D	TG	CNO	Phase_4	0	0	0	0	0
0	347_22_0054_M_03	Male	Saline	First	4D	TG	Saline	Phase_1	73.9409	21.7822	52.1587	10.9168	7.27785
1	347_22_0054_M_03	Male	Saline	First	4D	TG	Saline	Phase_1	78.4631	6.87356	71.5895	1.97983	1.31989
2	347_22_0054_M_03	Male	Saline	First	4D	TG	Saline	Phase_1	89.7783	4.94581	84.8325	1.20213	0.801421
3	347_22_0054_M_03	Male	Saline	First	4D	TG	Saline	Phase_1	55.2611	5.50246	49.7586	0.675547	0.450365
4	347_22_0054_M_03	Male	Saline	First	4D	TG	Saline	Phase_1	57.9901	2.69622	55.2939	0.102819	0.0685459
5	347_22_0054_M_03	Male	Saline	First	4D	TG	Saline	Phase_1	87.399	9.77915	77.6199	1.42911	0.952741
6	347_22_0054_M_03	Male	Saline	First	4D	TG	Saline	Phase_2	123.966	10.066	113.9	3.25981	2.17321
7	347_22_0054_M_03	Male	Saline	First	4D	TG	Saline	Phase_2	105.537	9.90586	95.6311	1.18734	0.791559
8	347_22_0054_M_03	Male	Saline	First	4D	TG	Saline	Phase_2	96.3596	16.7024	79.6572	5.53578	3.69052
9	347_22_0054_M_03	Male	Saline	First	4D	TG	Saline	Phase_2	27.532	6.59332	20.9387	2.12835	1.4189
10	347_22_0054_M_03	Male	Saline	First	4D	TG	Saline	Phase_2	76.1478	20.0679	56.0799	4.28006	2.85337
11	347_22_0054_M_03	Male	Saline	First	4D	TG	Saline	Phase_3	108.557	31.179	77.3777	7.65002	5.10002
12	347_22_0054_M_03	Male	Saline	First	4D	TG	Saline	Phase_3	75.0936	18.1549	56.9387	2.74486	1.82991
13	347_22_0054_M_03	Male	Saline	First	4D	TG	Saline	Phase_3	49.6749	10.4953	39.1795	3.92067	2.61378
14	347_22_0054_M_03	Male	Saline	First	4D	TG	Saline	Phase_3	119.768	11.1872	108.581	4.98687	3.32458
15	347_22_0054_M_03	Male	Saline	First	4D	TG	Saline	Phase_3	40.6502	8.20744	32.4428	2.69991	1.79994
16	347_22_0054_M_03	Male	Saline	First	4D	TG	Saline	Phase_4	0	0	0	0.026705	0.0178034
17	347_22_0054_M_03	Male	Saline	First	4D	TG	Saline	Phase_4	0	0	0	0.0609591	0.0406394
18	347_22_0054_M_03	Male	Saline	First	4D	TG	Saline	Phase_4	0	0	0	0	0
19	347_22_0054_M_03	Male	Saline	First	4D	TG	Saline	Phase_4	0.399015	0.0492611	0.349754	0.00730709	0.00487139
20	347_22_0054_M_03	Male	Saline	First	4D	TG	Saline	Phase_4	0	0	0	0.0515492	0.0343662
0	347_22_0055_M_04	Male	CNO	First	4D	TG	CNO	Phase_1	14.0493	2.80706	11.2422	5.8661	3.91073
1	347_22_0055_M_04	Male	CNO	First	4D	TG	CNO	Phase_1	88.3498	19.3881	68.9617	6.09135	4.0609
2	347_22_0055_M_04	Male	CNO	First	4D	TG	CNO	Phase_1	94.7586	18.6809	76.0777	7.14237	4.76158
3	347_22_0055_M_04	Male	CNO	First	4D	TG	CNO	Phase_1	92.2808	6.12315	86.1576	1.94095	1.29396
4	347_22_0055_M_04	Male	CNO	First	4D	TG	CNO	Phase_1	112.079	7.92611	104.153	3.72388	2.48259
5	347_22_0055_M_04	Male	CNO	First	4D	TG	CNO	Phase_1	83.7882	16.8357	66.9525	3.39675	2.2645
6	347_22_0055_M_04	Male	CNO	First	4D	TG	CNO	Phase_2	46.0887	8.48331	37.6054	5.41209	3.60806
7	347_22_0055_M_04	Male	CNO	First	4D	TG	CNO	Phase_2	108.433	28.0591	80.3744	11.0219	7.34794
8	347_22_0055_M_04	Male	CNO	First	4D	TG	CNO	Phase_2	120.266	28.7964	91.4696	9.71477	6.47651
9	347_22_0055_M_04	Male	CNO	First	4D	TG	CNO	Phase_2	56.1478	8.27915	47.8686	2.2722	1.5148
10	347_22_0055_M_04	Male	CNO	First	4D	TG	CNO	Phase_2	16.4483	12.9989	3.44937	0.622636	0.41509
11	347_22_0055_M_04	Male	CNO	First	4D	TG	CNO	Phase_3	107.034	15.1617	91.8727	8.70278	5.80185
12	347_22_0055_M_04	Male	CNO	First	4D	TG	CNO	Phase_3	28.9754	6.05528	22.9201	7.36476	4.90984
13	347_22_0055_M_04	Male	CNO	First	4D	TG	CNO	Phase_3	0	0	0	0.0718082	0.0478721
14	347_22_0055_M_04	Male	CNO	First	4D	TG	CNO	Phase_3	0	0	0	0	0
15	347_22_0055_M_04	Male	CNO	First	4D	TG	CNO	Phase_3	0	0	0	0	0
16	347_22_0055_M_04	Male	CNO	First	4D	TG	CNO	Phase_4	32.9015	10.3273	22.5742	3.69399	2.46266
17	347_22_0055_M_04	Male	CNO	First	4D	TG	CNO	Phase_4	90.3448	28.0486	62.2963	10.3626	6.90838
18	347_22_0055_M_04	Male	CNO	First	4D	TG	CNO	Phase_4	80.7438	26.532	54.2118	9.83729	6.55819
19	347_22_0055_M_04	Male	CNO	First	4D	TG	CNO	Phase_4	47.2709	8.76177	38.5092	7.6909	5.12727
20	347_22_0055_M_04	Male	CNO	First	4D	TG	CNO	Phase_4	18.9606	1.46743	17.4932	3.44134	2.29422
0	347_22_0056_M_05	Male	Saline	First	4D	TG	Saline	Phase_1	110.926	26.2603	84.6658	9.49286	6.32857
1	347_22_0056_M_05	Male	Saline	First	4D	TG	Saline	Phase_1	126.985	32.7597	94.2255	8.44342	5.62895
2	347_22_0056_M_05	Male	Saline	First	4D	TG	Saline	Phase_1	112.872	23.9778	88.8941	8.50762	5.67175
3	347_22_0056_M_05	Male	Saline	First	4D	TG	Saline	Phase_1	111.808	27.3372	84.4707	9.2751	6.1834
4	347_22_0056_M_05	Male	Saline	First	4D	TG	Saline	Phase_1	100.015	15.3998	84.6149	6.52972	4.35315
5	347_22_0056_M_05	Male	Saline	First	4D	TG	Saline	Phase_1	122.089	15.633	106.456	5.3632	3.57546
6	347_22_0056_M_05	Male	Saline	First	4D	TG	Saline	Phase_2	63.1823	13.8863	49.296	10.5823	7.05487
7	347_22_0056_M_05	Male	Saline	First	4D	TG	Saline	Phase_2	121.143	25.2271	95.9157	9.2058	6.1372
8	347_22_0056_M_05	Male	Saline	First	4D	TG	Saline	Phase_2	122.951	19.6424	103.308	9.43319	6.28879
9	347_22_0056_M_05	Male	Saline	First	4D	TG	Saline	Phase_2	114.759	29.7685	84.9901	8.91238	5.94159
10	347_22_0056_M_05	Male	Saline	First	4D	TG	Saline	Phase_2	40.5271	8.44663	32.0805	6.74743	4.49829
11	347_22_0056_M_05	Male	Saline	First	4D	TG	Saline	Phase_3	99.9163	19.4057	80.5105	7.58414	5.05609
12	347_22_0056_M_05	Male	Saline	First	4D	TG	Saline	Phase_3	103.645	23.2967	80.3487	9.71295	6.4753
13	347_22_0056_M_05	Male	Saline	First	4D	TG	Saline	Phase_3	123.355	28.1095	95.2452	8.34608	5.56405
14	347_22_0056_M_05	Male	Saline	First	4D	TG	Saline	Phase_3	109.542	30.317	79.2248	9.83392	6.55594
15	347_22_0056_M_05	Male	Saline	First	4D	TG	Saline	Phase_3	117.271	24.4089	92.8621	7.60345	5.06897
16	347_22_0056_M_05	Male	Saline	First	4D	TG	Saline	Phase_4	39.0788	7.30186	31.777	8.22915	5.4861
17	347_22_0056_M_05	Male	Saline	First	4D	TG	Saline	Phase_4	0	0	0	2.78776	1.85851
18	347_22_0056_M_05	Male	Saline	First	4D	TG	Saline	Phase_4	0	0	0	4.62835	3.08557
19	347_22_0056_M_05	Male	Saline	First	4D	TG	Saline	Phase_4	116.064	14.4537	101.61	6.2095	4.13967
20	347_22_0056_M_05	Male	Saline	First	4D	TG	Saline	Phase_4	111.394	26.4373	84.9568	9.23969	6.15979
0	347_22_0062_M_03	Male	CNO	First	4D	TG	CNO	Phase_1	69.532	10.2666	59.2655	6.00701	4.00467
1	347_22_0062_M_03	Male	CNO	First	4D	TG	CNO	Phase_1	98.6305	12.2605	86.37	7.47287	4.98191
2	347_22_0062_M_03	Male	CNO	First	4D	TG	CNO	Phase_1	81.7192	10.075	71.6442	7.952	5.30134
3	347_22_0062_M_03	Male	CNO	First	4D	TG	CNO	Phase_1	112.365	10.8072	101.557	8.35214	5.56809
4	347_22_0062_M_03	Male	CNO	First	4D	TG	CNO	Phase_1	98	5.42857	92.5714	6.76518	4.51012
5	347_22_0062_M_03	Male	CNO	First	4D	TG	CNO	Phase_1	93.266	16.3093	76.9568	7.23983	4.82655
6	347_22_0062_M_03	Male	CNO	First	4D	TG	CNO	Phase_2	112.438	17.0156	95.4228	6.51677	4.34451
7	347_22_0062_M_03	Male	CNO	First	4D	TG	CNO	Phase_2	98.4778	10.069	88.4089	6.15752	4.10501
8	347_22_0062_M_03	Male	CNO	First	4D	TG	CNO	Phase_2	66.6946	9.75369	56.9409	5.77804	3.85203
9	347_22_0062_M_03	Male	CNO	First	4D	TG	CNO	Phase_2	114.946	11.1346	103.811	4.79899	3.19933
10	347_22_0062_M_03	Male	CNO	First	4D	TG	CNO	Phase_2	90.7438	11.092	79.6519	4.13811	2.75874
11	347_22_0062_M_03	Male	CNO	First	4D	TG	CNO	Phase_3	117.192	9.54844	107.644	4.10245	2.73497
12	347_22_0062_M_03	Male	CNO	First	4D	TG	CNO	Phase_3	111.227	10.6935	100.533	5.97022	3.98015
13	347_22_0062_M_03	Male	CNO	First	4D	TG	CNO	Phase_3	32.8079	7.38889	25.419	7.37772	4.91848
14	347_22_0062_M_03	Male	CNO	First	4D	TG	CNO	Phase_3	56.5567	15.0424	41.5142	4.2581	2.83873
15	347_22_0062_M_03	Male	CNO	First	4D	TG	CNO	Phase_3	95.5222	5.12042	90.4018	7.97184	5.31456
16	347_22_0062_M_03	Male	CNO	First	4D	TG	CNO	Phase_4	76.9852	1.98194	75.0033	8.0666	5.37773
17	347_22_0062_M_03	Male	CNO	First	4D	TG	CNO	Phase_4	34.0739	6.19157	27.8823	7.18733	4.79155
18	347_22_0062_M_03	Male	CNO	First	4D	TG	CNO	Phase_4	0	0	0	4.20207	2.80138
19	347_22_0062_M_03	Male	CNO	First	4D	TG	CNO	Phase_4	0	0	0	1.03217	0.68811
20	347_22_0062_M_03	Male	CNO	First	4D	TG	CNO	Phase_4	0	0	0	3.39571	2.26381
0	347_22_0065_M_06	Male	Saline	First	4D	TG	Saline	Phase_1	90.2167	5.75369	84.4631	6.42227	4.28152
1	347_22_0065_M_06	Male	Saline	First	4D	TG	Saline	Phase_1	87.5764	9.43569	78.1407	6.79406	4.52937
2	347_22_0065_M_06	Male	Saline	First	4D	TG	Saline	Phase_1	24.3202	5.36672	18.9535	2.78254	1.85503
3	347_22_0065_M_06	Male	Saline	First	4D	TG	Saline	Phase_1	4.47783	1.49261	2.98522	0.46465	0.309767
4	347_22_0065_M_06	Male	Saline	First	4D	TG	Saline	Phase_1	55.0197	18.3399	36.6798	1.51299	1.00866
5	347_22_0065_M_06	Male	Saline	First	4D	TG	Saline	Phase_1	47.3202	19.4787	27.8415	0.39045	0.2603
6	347_22_0065_M_06	Male	Saline	First	4D	TG	Saline	Phase_2	43.0985	25.124	17.9745	0	0
7	347_22_0065_M_06	Male	Saline	First	4D	TG	Saline	Phase_2	93.0345	51.6437	41.3908	0	0
8	347_22_0065_M_06	Male	Saline	First	4D	TG	Saline	Phase_2	82.3842	46.5419	35.8424	0	0
9	347_22_0065_M_06	Male	Saline	First	4D	TG	Saline	Phase_2	80.3596	46.4294	33.9302	0	0
10	347_22_0065_M_06	Male	Saline	First	4D	TG	Saline	Phase_2	53.3054	32.725	20.5805	0.273895	0.182597
11	347_22_0065_M_06	Male	Saline	First	4D	TG	Saline	Phase_3	24.2562	9.31308	14.9431	2.00165	1.33443
12	347_22_0065_M_06	Male	Saline	First	4D	TG	Saline	Phase_3	98.1872	61.3738	36.8134	0.78285	0.5219
13	347_22_0065_M_06	Male	Saline	First	4D	TG	Saline	Phase_3	25.2069	15.5506	9.65627	0.901272	0.600848
14	347_22_0065_M_06	Male	Saline	First	4D	TG	Saline	Phase_3	0	0	0	0	0
15	347_22_0065_M_06	Male	Saline	First	4D	TG	Saline	Phase_3	0	0	0	0	0
16	347_22_0065_M_06	Male	Saline	First	4D	TG	Saline	Phase_4	0	0	0	0	0
17	347_22_0065_M_06	Male	Saline	First	4D	TG	Saline	Phase_4	0	0	0	0	0
18	347_22_0065_M_06	Male	Saline	First	4D	TG	Saline	Phase_4	0	0	0	0	0
19	347_22_0065_M_06	Male	Saline	First	4D	TG	Saline	Phase_4	0	0	0	0	0
20	347_22_0065_M_06	Male	Saline	First	4D	TG	Saline	Phase_4	0	0	0	0	0
0	347_22_0077_M_05	Male	CNO	First	4D	TG	CNO	Phase_1	71.4089	16.5193	54.8896	7.18489	4.78993
1	347_22_0077_M_05	Male	CNO	First	4D	TG	CNO	Phase_1	100.626	24.6951	75.9305	7.80518	5.20345
2	347_22_0077_M_05	Male	CNO	First	4D	TG	CNO	Phase_1	107.946	27.9334	80.0125	6.26756	4.17837
3	347_22_0077_M_05	Male	CNO	First	4D	TG	CNO	Phase_1	65.4581	13.4351	52.023	5.06122	3.37415
4	347_22_0077_M_05	Male	CNO	First	4D	TG	CNO	Phase_1	113.281	14.9869	98.2939	3.89341	2.59561
5	347_22_0077_M_05	Male	CNO	First	4D	TG	CNO	Phase_1	42.1429	10.3251	31.8177	3.73768	2.49179
6	347_22_0077_M_05	Male	CNO	First	4D	TG	CNO	Phase_2	0	0	0	0	0
7	347_22_0077_M_05	Male	CNO	First	4D	TG	CNO	Phase_2	0	0	0	0	0
8	347_22_0077_M_05	Male	CNO	First	4D	TG	CNO	Phase_2	3.07389	0.728517	2.34537	1.7581	1.17207
9	347_22_0077_M_05	Male	CNO	First	4D	TG	CNO	Phase_2	60.3695	12.9721	47.3974	6.94943	4.63295
10	347_22_0077_M_05	Male	CNO	First	4D	TG	CNO	Phase_2	106.926	18.4373	88.4888	6.25675	4.17117
11	347_22_0077_M_05	Male	CNO	First	4D	TG	CNO	Phase_3	83.9212	17.7114	66.2098	7.30598	4.87065
12	347_22_0077_M_05	Male	CNO	First	4D	TG	CNO	Phase_3	125.645	36.1084	89.5369	4.43978	2.95985
13	347_22_0077_M_05	Male	CNO	First	4D	TG	CNO	Phase_3	115.655	36.8692	78.786	5.2413	3.4942
14	347_22_0077_M_05	Male	CNO	First	4D	TG	CNO	Phase_3	4.61576	0.854406	3.76136	0.502874	0.33525
15	347_22_0077_M_05	Male	CNO	First	4D	TG	CNO	Phase_3	12.1576	28.3678	0	0.183172	0.122114
16	347_22_0077_M_05	Male	CNO	First	4D	TG	CNO	Phase_4	14.7833	34.4943	0	0	0
17	347_22_0077_M_05	Male	CNO	First	4D	TG	CNO	Phase_4	13.1675	30.7241	0	0	0
18	347_22_0077_M_05	Male	CNO	First	4D	TG	CNO	Phase_4	9.96059	23.2414	0	0	0
19	347_22_0077_M_05	Male	CNO	First	4D	TG	CNO	Phase_4	7.99507	18.6552	0	0	0
20	347_22_0077_M_05	Male	CNO	First	4D	TG	CNO	Phase_4	77.5665	26.8048	50.7617	2.91674	1.94449
