# Supplementary material for: Fasting-induced activity changes in MC3R neurons of the paraventricular nucleus of the thalamus
Source: Life Sci Alliance. 2024 Aug 6;7(10):e202402754. doi: 10.26508/lsa.202402754 (PMC11303869; doi:10.26508/lsa.202402754)
Supplement: Supplementary file 14 [file LSA-2024-02754_TableS1.xlsx]

## Sheet: Sheet1
Supplementary Table 1. Information pertaining to statistical analysis and group sizes for all figures				Group 1			Group 2			Main effect		Post-hoc
Figure	Measurement	Method	Groups	Mean	SD	n	Mean	SD	n	T/F statistic	p value	T/F statistic	p value
2B	Percentage bodyweight change (Females)	Two-tailed Welch's Unpaired t test	Fed vs fasted: Daytime	-1.31375	5.25675	8	-11.1225	1.38426	8	5.104	<0.001	-	-
			Fed vs fasted: Overnight	-0.922857	1.73687	7	-11.6709	1.80551	11	12.6	<0.001	-	-
2I	cFOS cell density (Females)	Two-tailed Welch's Unpaired t test	Fed vs fasted: Daytime, aPVT	745.718	271.423	7	686.232	132.828	7	0.521	0.615	-	-
			Fed vs fasted: Daytime, mPVT	629.48	203.008	6	532.647	115.222	7	1.034	0.333	-	-
			Fed vs fasted: Daytime, pPVT	707.798	207.265	7	582.687	292.813	7	0.923	0.376	-	-
2P			Fed vs fasted: Overnight, aPVT	1176.09	220.981	8	1255.76	247.905	9	0.7005	0.494332	-	-
			Fed vs fasted: Overnight, mPVT	1033.97	238.178	9	966.207	307.282	9	0.5229	0.608643	-	-
			Fed vs fasted: Overnight, pPVT	861.005	213.403	9	1057.12	258.106	9	1.757	0.098746	-	-
3G	pCREB cell density (Females)	Two-tailed Welch's Unpaired t test	Fed vs fasted: Daytime, aPVT	2795.22	742.24	7	1732.91	1240.47	8	2.04	0.064682	-	-
			Fed vs fasted: Daytime, mPVT	2628.17	679.719	7	1497.38	1033.32	8	2.532	0.0261	-	-
			Fed vs fasted: Daytime, pPVT	2368.79	485.995	7	1293.54	1054.3	8	2.588	0.026833	-	-
3N			Fed vs fasted: Overnight, aPVT	1675.28	1185.81	7	722.297	557.206	7	1.924	0.088246	-	-
			Fed vs fasted: Overnight, mPVT	1688.42	814.32	7	722.258	466.098	7	2.724	0.022256	-	-
			Fed vs fasted: Overnight, pPVT	1518.44	1107.75	7	388.869	360.227	6	2.545	0.036498	-	-
4G	MC3R-GFP/pCREB colocalised cell density (Females)	Two-tailed Welch's Unpaired t test	Fed vs fasted: Daytime, aPVT	102.289	62.0624	6	128.799	154.212	6	0.3906	0.708409	-	-
			Fed vs fasted: Daytime, mPVT	103.326	51.8845	6	123.492	80.9883	6	0.5136	0.620617	-	-
			Fed vs fasted: Daytime, pPVT	104.092	92.3765	6	58.2331	59.7444	6	1.021	0.335213	-	-
4N			Fed vs fasted: Overnight, aPVT	160.854	115.362	7	28.6499	31.9221	7	2.922	0.022583	-	-
			Fed vs fasted: Overnight, mPVT	186.723	143.466	7	26.2573	24.4771	7	2.917	0.025049	-	-
			Fed vs fasted: Overnight, pPVT	130.873	152.794	7	16.4717	25.7447	6	1.949	0.096223	-	-
5B	Delta bodyweight change (Females) overnight fasting	Two-way ANOVA	MC3R-Cre;hM3DGq Saline vs CNO. Timepoint=0	0	0	7	0	0	7	Treatment x Time=0.833; Time=499.1; Treatment=1.271	Treatment x Time=0.458; Time<0.001; Treatment=0.303	-	-
			MC3R-Cre;hM3DGq Saline vs CNO. Timepoint=8h	-2.35714	0.287849	7	-2.41429	0.247848	7			-	-
			MC3R-Cre;hM3DGq Saline vs CNO. Timepoint=16h	-3.02857	0.359232	7	-3.15714	0.431498	7			-	-
5C	Delta bodyweight change (Females) after feeding	Two-way ANOVA	MC3R-Cre;hM3DGq Saline vs CNO. Timepoint=0	0	0	7	0	0	7	Treatment x Time=0.648; Time=132.4; Treatment=0.064	Treatment x Time=0.691; Time<0.001; Treatment=0.809	-	-
			MC3R-Cre;hM3DGq Saline vs CNO. Timepoint=1h	1.48571	0.380476	7	1.51429	0.234013	7			-	-
			MC3R-Cre;hM3DGq Saline vs CNO. Timepoint=4h	2.41429	0.659365	7	2.21429	0.313202	7			-	-
			MC3R-Cre;hM3DGq Saline vs CNO. Timepoint=12h	3.85714	0.637331	7	3.42857	0.368394	7			-	-
			MC3R-Cre;hM3DGq Saline vs CNO. Timepoint=1 day	3.91429	0.740335	7	3.97143	0.749921	7			-	-
			MC3R-Cre;hM3DGq Saline vs CNO. Timepoint= 2 days	4.25714	0.769972	7	4.28571	0.889623	7			-	-
			MC3R-Cre;hM3DGq Saline vs CNO. Timepoint= 3days	4.21429	0.731274	7	4.24286	0.875323	7			-	-
5D	Food intake interval (Females)	Two-way ANOVA	MC3R-Cre;hM3DGq Saline vs CNO. 1h	0.814286	0.254484	7	0.914286	0.260951	7	Treatment x Time=0.551; Time=577.3; Treatment=0.060	Treatment x Time=0.654; Time<0.001; Treatment=0.814	-	-
			MC3R-Cre;hM3DGq Saline vs CNO. 1h~4h	1.27143	0.438613	7	0.942857	0.439155	7			-	-
			MC3R-Cre;hM3DGq Saline vs CNO. 4h~12h	2.54286	0.496176	7	2.6	0.52915	7			-	-
			MC3R-Cre;hM3DGq Saline vs CNO. 12h~24h	4.28571	0.504739	7	4.54286	0.574042	7			-	-
5E	Food intake culmulative (Females)	Two-way ANOVA	MC3R-Cre;hM3DGq Saline vs CNO. 1h	0.814286	0.254484	7	0.914286	0.260951	7	Treatment x Time=0.347; Time=1819; Treatment=0.022	Treatment x Time=0.880; Time<0.001; Treatment=0.887	-	-
			MC3R-Cre;hM3DGq Saline vs CNO. 4h	2.08571	0.484522	7	1.85714	0.287849	7			-	-
			MC3R-Cre;hM3DGq Saline vs CNO. 12h	4.62857	0.593617	7	4.45714	0.519157	7			-	-
			MC3R-Cre;hM3DGq Saline vs CNO. 1 day	8.91429	0.48107	7	9	0.888819	7			-	-
			MC3R-Cre;hM3DGq Saline vs CNO. 2 days	14.2429	0.647707	7	14.3	1.1619	7			-	-
			MC3R-Cre;hM3DGq Saline vs CNO. 3days	18.9143	0.870687	7	18.9571	1.31131	7			-	-
6A	Delta bodyweight change (Females) overnight fasting	Two-way ANOVA	MC3R-Cre;hM4DGi Saline vs CNO. Timepoint=0	0	0	8	0	0	8	Treatment x Time=0.267; Time=313; Treatment=0.014	Treatment x Time=0.267; Time<0.001; Treatment=0.909	-	-
			MC3R-Cre;hM4DGi Saline vs CNO. Timepoint=8h	-2.3125	0.331393	8	-2.5	0.424264	8			-	-
			MC3R-Cre;hM4DGi Saline vs CNO. Timepoint=16h	-3.3125	0.800781	8	-3.3375	0.609303	8			-	-
6B	Delta bodyweight change (Females) after feeding	Two-way ANOVA	MC3R-Cre;hM4DGi Saline vs CNO. Timepoint=0	0	0	8	0	0	8	Treatment x Time=1.931; Time=71.52; Treatment=4.524	Treatment x Time=0.098; Time<0.001; Treatment=0.071	-	-
			MC3R-Cre;hM4DGi Saline vs CNO. Timepoint=1h	1.45	0.342261	8	1.15	0.36645	8			-	-
			MC3R-Cre;hM4DGi Saline vs CNO. Timepoint=4h	2.275	0.433425	8	1.75	0.354562	8			-	-
			MC3R-Cre;hM4DGi Saline vs CNO. Timepoint=12h	3.625	0.656288	8	3.3625	0.868393	8			-	-
			MC3R-Cre;hM4DGi Saline vs CNO. Timepoint=1 day	3.7875	1.20052	8	3.2625	0.851784	8			-	-
			MC3R-Cre;hM4DGi Saline vs CNO. Timepoint= 2 days	3.975	1.16588	8	3.675	1.01242	8			-	-
			MC3R-Cre;hM4DGi Saline vs CNO. Timepoint= 3days	4.8875	1.43072	8	3.9	0.690755	8			-	-
6C	Food intake interval (Females)	Two-way ANOVA	MC3R-Cre;hM4DGi Saline vs CNO. 1h	1.0375	0.311391	8	0.95	0.325137	8	Treatment x Time=0.897; Time=100.1; Treatment=0.055	Treatment x Time=0.459; Time<0.001; Treatment=0.943	-	-
			MC3R-Cre;hM4DGi Saline vs CNO. 1h~4h	0.7375	0.342	8	0.6125	0.35632	8			-	-
			MC3R-Cre;hM4DGi Saline vs CNO. 4h~12h	2.8125	0.285044	8	3.1	0.552914	8			-	-
			MC3R-Cre;hM4DGi Saline vs CNO. 12h~24h	3.1125	0.764269	8	3.075	0.54707	8			-	-
6D	Food intake culmulative (Females)	Two-way ANOVA	MC3R-Cre;hM4DGi Saline vs CNO. 1h	1.0375	0.311391	8	0.95	0.325137	8	Treatment x Time=1.631; Time=428.7; Treatment=0.517	Treatment x Time=0.178; Time<0.001; Treatment=0.495	-	-
			MC3R-Cre;hM4DGi Saline vs CNO. 4h	1.775	0.517549	8	1.5625	0.399777	8			-	-
			MC3R-Cre;hM4DGi Saline vs CNO. 12h	4.5875	0.576783	8	4.6625	0.675991	8			-	-
			MC3R-Cre;hM4DGi Saline vs CNO. 1 day	7.7	0.956183	8	7.7375	0.969444	8			-	-
			MC3R-Cre;hM4DGi Saline vs CNO. 2 days	12.875	1.39258	8	13.15	2.32256	8			-	-
			MC3R-Cre;hM4DGi Saline vs CNO. 3days	18.0125	2.1623	8	16.425	1.96523	8			-	-
7D	Total Time Spent at Food and Water	Two-way ANOVA with post-hoc Šídák's multiple comparisons test	MC3R-Cre;hM3DGq Saline vs CNO. Phase 1	13.5235	10.8911	5	54.1501	24.6386	8	Treatment x Phase=0.209; Phase=0.783; Treatment=14.22	Treatment x Phase=0.889; Phase=0.460; Treatment=0.003	4.071	0.0084
			MC3R-Cre;hM3DGq Saline vs CNO. Phase 2	9.84698	7.70432	5	41.6707	25.4565	8			3.302	0.037
			MC3R-Cre;hM3DGq Saline vs CNO. Phase 3	15.9936	15.0105	5	51.9654	27.1706	8			3.069	0.0422
			MC3R-Cre;hM3DGq Saline vs CNO. Phase 4	11.4661	14.7691	5	38.4352	26.3779	6			2.135	0.2361
7F	Total Time Spent at Food and Water	Two-way ANOVA	MC3R-Cre;hM4DGi Saline vs CNO. Phase 1	99.7813	82.2209	8	78.5226	46.2926	7	Treatment x Phase=0.429; Phase=3.598; Treatment=1.940	Treatment x Phase=0.734; Phase=0.043; Treatment=0.187	-	-
			MC3R-Cre;hM4DGi Saline vs CNO. Phase 2	89.2542	61.0971	8	64.2992	36.14	7			-	-
			MC3R-Cre;hM4DGi Saline vs CNO. Phase 3	66.2115	35.2348	8	34.2043	40.4031	7			-	-
			MC3R-Cre;hM4DGi Saline vs CNO. Phase 4	29.4678	31.2432	8	37.1376	50.2297	7			-	-
S1B	Percentage bodyweight change (Males)	Two-tailed Welch's Unpaired t test	Fed vs fasted: Daytime	1.29875	0.880543	8	-12.3929	1.9016	7	17.48	<0.001	-	-
			Fed vs fasted: Overnight	-0.64875	2.72735	8	-11.2483	1.68561	12	9.814	<0.001	-	-
S1I	cFOS cell density (Males)	Two-tailed Welch's Unpaired t test	Fed vs fasted: Daytime, aPVT	776.758	172.343	8	920.761	168.996	6	1.564	0.1459	-	-
			Fed vs fasted: Daytime, mPVT	686.242	119.769	8	759.802	102.215	7	1.283	0.221788	-	-
			Fed vs fasted: Daytime, pPVT	738.059	124.244	8	934.635	140.484	7	2.853	0.014402	-	-
S1P			Fed vs fasted: Overnight, aPVT	503.534	282.569	5	697.245	205.143	5	1.24	0.253186	-	-
			Fed vs fasted: Overnight, mPVT	398.411	382.567	5	487.897	152.631	6	0.4915	0.643676	-	-
			Fed vs fasted: Overnight, pPVT	535.986	367.187	6	456.911	197.5	7	0.4722	0.650381	-	-
S2G	pCREB cell density (Males)	Two-tailed Welch's Unpaired t test	Fed vs fasted: Daytime, aPVT	1925.46	994.85	7	2081.95	1031.84	7	0.2889	0.777623	-	-
			Fed vs fasted: Daytime, mPVT	1956.56	664.542	8	1768.53	996.158	7	0.4237	0.680552	-	-
			Fed vs fasted: Daytime, pPVT	1728.75	801.005	8	1515.17	888.645	7	0.4862	0.635437	-	-
S2N			Fed vs fasted: Overnight, aPVT	2556.15	1074.95	8	1632.4	986.304	10	1.879	0.080526	-	-
			Fed vs fasted: Overnight, mPVT	2531.31	1232.77	8	1565.66	930.396	10	1.836	0.089688	-	-
			Fed vs fasted: Overnight, pPVT	2531.18	1318.24	8	1155.95	836.944	9	2.532	0.026902	-	-
S3G	MC3R-GFP/cFOS colocalised cell density (Females)	Two-tailed Welch's Unpaired t test	Fed vs fasted: Daytime, aPVT	57.0335	34.3814	7	38.573	20.4109	7	1.222	0.250556	-	-
			Fed vs fasted: Daytime, mPVT	46.1491	22.0066	6	43.6878	12.6387	7	0.2419	0.815171	-	-
			Fed vs fasted: Daytime, pPVT	72.0717	38.3317	7	32.5629	20.983	7	2.392	0.039581	-	-
S3N			Fed vs fasted: Overnight, aPVT	190.855	95.1214	8	180.41	100.849	9	0.2197	0.829097	-	-
			Fed vs fasted: Overnight, mPVT	213.457	123.506	9	176.679	107.466	9	0.6739	0.510151	-	-
			Fed vs fasted: Overnight, pPVT	138.88	78.6646	9	190.727	138.147	9	0.9784	0.346154	-	-
S4G	MC3R-GFP/cFOS colocalised cell density (Males)	Two-tailed Welch's Unpaired t test	Fed vs fasted: Daytime, aPVT	72.6256	26.49	8	84.5169	51.8245	6	0.5139	0.623202	-	-
			Fed vs fasted: Daytime, mPVT	70.4624	17.092	8	51.6271	18.8026	7	2.019	0.065818	-	-
			Fed vs fasted: Daytime, pPVT	63.9056	21.0616	8	66.7484	34.3297	7	0.19	0.853207	-	-
S4N			Fed vs fasted: Overnight, aPVT	67.3798	76.5665	5	93.8939	49.9626	5	0.6485	0.5377	-	-
			Fed vs fasted: Overnight, mPVT	86.5041	90.4538	5	58.9846	31.6819	6	0.648	0.546594	-	-
			Fed vs fasted: Overnight, pPVT	86.8157	69.0349	6	52.5953	33.3909	7	1.108	0.304543	-	-
S5G	MC3R-GFP/pCREB colocalised cell density (Males)	Two-tailed Welch's Unpaired t test	Fed vs fasted: Daytime, aPVT	102.431	98.4897	7	105.769	88.5287	7	0.0667	0.947931	-	-
			Fed vs fasted: Daytime, mPVT	116.035	94.1456	8	105.094	104.599	7	0.2117	0.835815	-	-
			Fed vs fasted: Daytime, pPVT	131.003	101.586	8	98.7267	127.478	7	0.5371	0.601468	-	-
S5N			Fed vs fasted: Overnight, aPVT	107.795	117.872	8	66.386	70.5832	10	0.8759	0.399975	-	-
			Fed vs fasted: Overnight, mPVT	104.969	114.532	8	63.8847	62.0301	10	0.9131	0.382202	-	-
			Fed vs fasted: Overnight, pPVT	140.331	117.016	8	55.4011	68.6654	9	1.796	0.099844	-	-
S6G	AGRP fiber density (Females)	Two-tailed Welch's Unpaired t test	Fed vs fasted: Daytime, aPVT	48.0565	14.606	8	41.7208	9.7107	8	1.022	0.326791	-	-
			Fed vs fasted: Daytime, mPVT	67.7253	21.4445	8	68.8527	24.852	5	0.08379	0.935373	-	-
			Fed vs fasted: Daytime, pPVT	49.283	17.431	7	38.9992	19.8145	7	1.031	0.3232	-	-
S6N			Fed vs fasted: Overnight, aPVT	41.0479	31.999	6	39.1685	31.4701	7	0.1064	0.917267	-	-
			Fed vs fasted: Overnight, mPVT	40.6772	22.789	5	24.8307	18.6769	5	1.203	0.264797	-	-
			Fed vs fasted: Overnight, pPVT	50.0871	37.476	4	35.6352	29.4875	6	0.6489	0.542847	-	-
S7G	AGRP fiber density (Males)	Two-tailed Welch's Unpaired t test	Fed vs fasted: Daytime, aPVT	68.3191	20.2176	7	67.442	25.3231	7	0.07162	0.944145	-	-
			Fed vs fasted: Daytime, mPVT	71.6161	21.5386	8	73.8925	30.0972	7	0.1663	0.871019	-	-
			Fed vs fasted: Daytime, pPVT	39.4582	13.9373	7	45.9869	12.7935	6	0.8801	0.397753	-	-
S7N			Fed vs fasted: Overnight, aPVT	83.505	56.4424	6	49.0565	39.5145	9	1.298	0.229422	-	-
			Fed vs fasted: Overnight, mPVT	65.6936	39.8854	7	45.4051	35.3353	9	1.061	0.309521	-	-
			Fed vs fasted: Overnight, pPVT	50.6433	50.8255	6	32.2131	22.9529	9	0.8334	0.434725	-	-
S9A	Delta bodyweight change (Males) overnight fasting	Two-way ANOVA	MC3R-Cre;hM3DGq Saline vs CNO. Timepoint=0	0	0	7	0	0	7	Treatment x Time=2.061; Time=886.6; Treatment=2.201	Treatment x Time=0.1701; Time<0.001; Treatment=0.189	-	-
			MC3R-Cre;hM3DGq Saline vs CNO. Timepoint=8h	-2.97143	0.275162	7	-2.62857	0.359232	7			-	-
			MC3R-Cre;hM3DGq Saline vs CNO. Timepoint=16h	-3.67143	0.368394	7	-3.31429	0.362531	7			-	-
S9B	Delta bodyweight change (Males) after feeding	Two-way ANOVA	MC3R-Cre;hM3DGq Saline vs CNO. Timepoint=0	0	0	7	0	0	7	Treatment x Time=0.440; Time=620.0; Treatment=2.022	Treatment x Time=0.847; Time<0.001; Treatment=0.205	-	-
			MC3R-Cre;hM3DGq Saline vs CNO. Timepoint=1h	1.34286	0.373529	7	1.4	0.11547	7			-	-
			MC3R-Cre;hM3DGq Saline vs CNO. Timepoint=4h	2.3	0.404145	7	2.32857	0.576525	7			-	-
			MC3R-Cre;hM3DGq Saline vs CNO. Timepoint=12h	4.08571	0.601189	7	4.05714	0.512696	7			-	-
			MC3R-Cre;hM3DGq Saline vs CNO. Timepoint=1 day	4.17143	0.309377	7	4.34286	0.257275	7			-	-
			MC3R-Cre;hM3DGq Saline vs CNO. Timepoint= 2 days	4.58571	0.362531	7	4.77143	0.179947	7			-	-
			MC3R-Cre;hM3DGq Saline vs CNO. Timepoint= 3days	4.8	0.351188	7	5	0.326599	7			-	-
S9C	Food intake interval (Males)	Two-way ANOVA	MC3R-Cre;hM3DGq Saline vs CNO. 1h	1.15714	0.377964	7	1.11429	0.234013	7	Treatment x Time=0.186; Time=80.37; Treatment=0.724	Treatment x Time=0.905; Time<0.001; Treatment=0.427	-	-
			MC3R-Cre;hM3DGq Saline vs CNO. 1h~4h	1.22857	0.335233	7	1.25714	0.576938	7			-	-
			MC3R-Cre;hM3DGq Saline vs CNO. 4h~12h	2.77143	0.786796	7	3	0.748331	7			-	-
			MC3R-Cre;hM3DGq Saline vs CNO. 12h~24h	3.84286	0.442934	7	3.82857	0.430946	7			-	-
S9D	Food intake culmulative (Males)	Two-way ANOVA	MC3R-Cre;hM3DGq Saline vs CNO. 1h	1.15714	0.377964	7	1.11429	0.234013	7	Treatment x Time=0.401; Time=849.8; Treatment=0.699	Treatment x Time=0.844; Time<0.001; Treatment=0.435	-	-
			MC3R-Cre;hM3DGq Saline vs CNO. 4h	2.38571	0.494734	7	2.37143	0.582278	7			-	-
			MC3R-Cre;hM3DGq Saline vs CNO. 12h	5.15714	1.09218	7	5.37143	0.989468	7			-	-
			MC3R-Cre;hM3DGq Saline vs CNO. 1 day	9	0.743864	7	9.2	1.1225	7			-	-
			MC3R-Cre;hM3DGq Saline vs CNO. 2 days	14.7714	1.0291	7	15.3714	2.00476	7			-	-
			MC3R-Cre;hM3DGq Saline vs CNO. 3days	20.1	1.51767	7	20.6429	2.96752	7			-	-
S10A	Delta bodyweight change (Males) overnight fasting	Two-way ANOVA	MC3R-Cre;hM4DGi Saline vs CNO. Timepoint=0	0	0	10	0	0	10	Treatment x Time=0.262; Time=959.2; Treatment=0.253	Treatment x Time=0.773; Time<0.001; Treatment=0.627	-	-
			MC3R-Cre;hM4DGi Saline vs CNO. Timepoint=8h	-2.89	0.372529	10	-2.93	0.362246	10			-	-
			MC3R-Cre;hM4DGi Saline vs CNO. Timepoint=16h	-3.46	0.490351	10	-3.57	0.449815	10			-	-
S10B	Delta bodyweight change (Males) after feeding	Two-way ANOVA	MC3R-Cre;hM4DGi Saline vs CNO. Timepoint=0	0	0	10	0	0	10	Treatment x Time=0.432; Time=301.3; Treatment=0.397	Treatment x Time=0.854; Time<0.001; Treatment=0.544	-	-
			MC3R-Cre;hM4DGi Saline vs CNO. Timepoint=1h	1.3	0.355903	10	1.37	0.326769	10			-	-
			MC3R-Cre;hM4DGi Saline vs CNO. Timepoint=4h	1.91	0.33483	10	1.83	0.262679	10			-	-
			MC3R-Cre;hM4DGi Saline vs CNO. Timepoint=12h	3.6	0.765942	10	3.47	0.707185	10			-	-
			MC3R-Cre;hM4DGi Saline vs CNO. Timepoint=1 day	3.43	0.620125	10	3.71	0.959687	10			-	-
			MC3R-Cre;hM4DGi Saline vs CNO. Timepoint= 2 days	4.07	0.53135	10	4.31	0.804777	10			-	-
			MC3R-Cre;hM4DGi Saline vs CNO. Timepoint= 3days	4.17	0.594512	10	4.33	0.718099	10			-	-
S10C	Food intake interval (Males)	Two-way ANOVA	MC3R-Cre;hM4DGi Saline vs CNO. 1h	0.96	0.254733	10	1.03	0.312872	10	Treatment x Time=1.65; Time=125.4; Treatment=1.736	Treatment x Time=0.201; Time<0.001; Treatment=0.22	-	-
			MC3R-Cre;hM4DGi Saline vs CNO. 1h~4h	0.66	0.424788	10	0.45	0.340751	10			-	-
			MC3R-Cre;hM4DGi Saline vs CNO. 4h~12h	3.06	0.356526	10	3.57	0.786059	10			-	-
			MC3R-Cre;hM4DGi Saline vs CNO. 12h~24h	3.28	0.361478	10	3.59	1.24762	10			-	-
S10D	Food intake culmulative (Males)	Two-way ANOVA	MC3R-Cre;hM4DGi Saline vs CNO. 1h	0.96	0.254733	10	1.03	0.312872	10	Treatment x Time=0.460; Time=1095; Treatment=0.412	Treatment x Time=0.804; Time<0.001; Treatment=0.537	-	-
			MC3R-Cre;hM4DGi Saline vs CNO. 4h	1.62	0.480278	10	1.47	0.319896	10			-	-
			MC3R-Cre;hM4DGi Saline vs CNO. 12h	4.68	0.567255	10	5.04	0.934761	10			-	-
			MC3R-Cre;hM4DGi Saline vs CNO. 1 day	7.96	0.614998	10	8.63	1.82455	10			-	-
			MC3R-Cre;hM4DGi Saline vs CNO. 2 days	13.92	1.01193	10	14.29	2.18044	10			-	-
S11D	Total Time Spent at Residual zone	Two-way ANOVA	MC3R-Cre;hM3DGq Saline vs CNO. Phase 1	158.217	137.657	5	302.049	87.9762	8	Treatment x Phase=1.976; Phase=1.672; Treatment=1.320	Treatment x Phase=0.138; Phase=0.216; Treatment=0.275	-	-
			MC3R-Cre;hM3DGq Saline vs CNO. Phase 2	214.297	197.307	5	214.315	80.6938	8			-	-
			MC3R-Cre;hM3DGq Saline vs CNO. Phase 3	185.234	190.143	5	291.405	100.878	8			-	-
			MC3R-Cre;hM3DGq Saline vs CNO. Phase 4	147.141	163.05	5	187.7	128.531	6			-	-
S11F	Total Time Spent at Residual zone	Two-way ANOVA	MC3R-Cre;hM4DGi Saline vs CNO. Phase 1	378.884	134.459	8	321.581	138.384	7	Treatment x Phase=0.966; Phase=9.101; Treatment=1.254	Treatment x Phase=0.419; Phase<0.001; Treatment=0.283	-	-
			MC3R-Cre;hM4DGi Saline vs CNO. Phase 2	246.637	138.722	8	276.375	155.163	7			-	-
			MC3R-Cre;hM4DGi Saline vs CNO. Phase 3	239.468	151.7	8	155.624	119.399	7			-	-
			MC3R-Cre;hM4DGi Saline vs CNO. Phase 4	190.009	162.399	8	84.3153	77.6553	7			-	-
S12D	Total Time Spent at Consumption zone	Two-way ANOVA	MC3R-Cre;hM3DGq Saline vs CNO. Phase 1	171.74	147.829	5	356.199	107.232	8	Treatment x Phase=1.778; Phase=1.643; Treatment=2.408	Treatment x Phase=0.172; Phase=0.222; Treatment=0.149	-	-
			MC3R-Cre;hM3DGq Saline vs CNO. Phase 2	224.144	202.412	5	255.986	99.491	8			-	-
			MC3R-Cre;hM3DGq Saline vs CNO. Phase 3	201.228	205.027	5	343.371	102.654	8			-	-
			MC3R-Cre;hM3DGq Saline vs CNO. Phase 4	158.607	174.336	5	226.135	153.914	6			-	-
S12F	Total Time Spent at Consumption zone	Two-way ANOVA	MC3R-Cre;hM4DGi Saline vs CNO. Phase 1	478.666	144.528	8	400.103	150.747	7	Treatment x Phase=0.577; Phase=10.400; Treatment=2.148	Treatment x Phase=0.633; Phase<0.001; Treatment=0.167	-	-
			MC3R-Cre;hM4DGi Saline vs CNO. Phase 2	335.891	149.515	8	340.674	186.742	7			-	-
			MC3R-Cre;hM4DGi Saline vs CNO. Phase 3	305.679	174.205	8	187.512	140.695	7			-	-
			MC3R-Cre;hM4DGi Saline vs CNO. Phase 4	219.477	185.965	8	112.709	100.119	7			-	-
S13D	Total Distance Traveled	Two-way ANOVA	MC3R-Cre;hM3DGq Saline vs CNO. Phase 1	25.2113	13.414	5	41.9242	17.7291	8	Phase=6.706; Treatment=0.556	Phase=0.003; Treatment=0.471	-	-
			MC3R-Cre;hM3DGq Saline vs CNO. Phase 2	26.0715	8.10046	5	28.6603	16.3927	8			-	-
			MC3R-Cre;hM3DGq Saline vs CNO. Phase 3	23.7282	14.915	5	26.4147	16.9372	8			-	-
			MC3R-Cre;hM3DGq Saline vs CNO. Phase 4	23.0964	16.4192	5	28.6507	20.2751	6			-	-
S13F	Total Distance Traveled	Two-way ANOVA	MC3R-Cre;hM4DGi Saline vs CNO. Phase 1	30.5745	20.7043	8	27.7357	16.5611	7	Phase=5.274; Treatment=0.530	Phase=0.016; Treatment=0.479	-	-
			MC3R-Cre;hM4DGi Saline vs CNO. Phase 2	24.0499	21.6613	8	21.6085	11.0515	7			-	-
			MC3R-Cre;hM4DGi Saline vs CNO. Phase 3	23.0276	15.7924	8	12.8138	9.20246	7			-	-
			MC3R-Cre;hM4DGi Saline vs CNO. Phase 4	17.8409	13.0745	8	13.0696	15.304	7			-	-
S14D	Average Velocity	Two-way ANOVA	MC3R-Cre;hM3DGq Saline vs CNO. Phase 1	2.80125	1.49045	5	4.65824	1.9699	8	Phase=1.333; Treatment=0.485	Phase=0.283; Treatment=0.501	-	-
			MC3R-Cre;hM3DGq Saline vs CNO. Phase 2	3.47619	1.08006	5	3.82137	2.18569	8			-	-
			MC3R-Cre;hM3DGq Saline vs CNO. Phase 3	3.16377	1.98867	5	3.5239	2.25774	8			-	-
			MC3R-Cre;hM3DGq Saline vs CNO. Phase 4	3.07951	2.18922	5	3.82009	2.70334	6			-	-
S14F	Average Velocity	Two-way ANOVA	MC3R-Cre;hM4DGi Saline vs CNO. Phase 1	3.39716	2.30047	8	3.08174	1.84012	7	Phase=2.743; Treatment=0.562	Phase=0.086; Treatment=0.467	-	-
			MC3R-Cre;hM4DGi Saline vs CNO. Phase 2	3.20666	2.88818	8	2.88113	1.47354	7			-	-
			MC3R-Cre;hM4DGi Saline vs CNO. Phase 3	3.07035	2.10565	8	1.7085	1.227	7			-	-
			MC3R-Cre;hM4DGi Saline vs CNO. Phase 4	2.37879	1.74326	8	1.74262	2.04053	7			-	-
